# Supplementary material for: Widely spaced and divergent inverted repeats become a potent source of chromosomal rearrangements in long single-stranded DNA regions
Source: Nucleic Acids Res. 2023 Mar 15;51(8):3722–34. doi: 10.1093/nar/gkad153 (PMC10164571; doi:10.1093/nar/gkad153)
Supplement: gkad153_Supplemental_Files [file gkad153_supplemental_files.zip]

Archive with 2 entries (2 files):
- Ait Saada et al 2022 Supplemental data revised.pdf
- Table S5.xlsx
