# Supplementary material for: Widely spaced and divergent inverted repeats become a potent source of chromosomal rearrangements in long single-stranded DNA regions
Source: Nucleic Acids Res. 2023 Mar 15;51(8):3722–34. doi: 10.1093/nar/gkad153 (PMC10164571; doi:10.1093/nar/gkad153)
Supplement: gkad153_Supplemental_Files [file gkad153_supplemental_files.zip › Table S5.xlsx]

## Sheet: Legend_S5
Table S5: Complete list of TE-inverted pairs
Source Data of Fig 6. TE-inverted pairs within clusters were grouped by the TE families in separate sheets: SINE_Alu, SINE_MIR, LINE_CR1, LINE_L1, LINE_L2, LTRERV1, LTR_ERVK, LTR_ERVL, LTR_ERVL_MaLR
COLUMN TITLE	DESCRIPTION
Tumor_Sample_Barcode	Name of tumor sample
cancer type	Histological cancer type
StrainCluster_ID	A number that uniquely identifies a group of clustered mutations (i.e. a mutation cluster) within a single Sample_Barcode (i.e. one sample).
Chromosome	Chromosome number where a cluster was detected.
Cluster_start	The genomic coordinate where the cluster begins.
Cluster_end	The genomic coordinate where the cluster ends.
CG_cluster_classification>3mutations	Classification of clusters containing >3 total C and/or G mutations. The four cluster types include: 1. C-coordinated, G-coordinated; 2. C-coordinated adjacent to a single G, G-coordinated adjacent to a single C (called coord with terminal CG in table); 3.CG single-switch; 4. CG multiple switch
TE_x_start	The genomic coordinate where the upstream TE begins
TE_x_end	The genomic coordinate where the upstream TE ends
TE_x	Name of the upstream TE
TE_y_start	The genomic coordinate where the downstream TE begins
TE_y_end	The genomic coordinate where the downstream TE ends
TE_y	Name of the downstream TE
distance	The genomic distance between paired TEs
type	The type of TE-inverted pair: 1) c: covergent; 2) d: divergent
pident	The percentage of identical matches of paired TEs, which was obtained from BLAST tool.
length	Alignment length (sequence overlap) obtained from BLAST tool.
evalue	E-value obtained from BLAST tool. The number of expected hits of similar quality (score) that could be found just by chance.

## Sheet: SINE_Alu
Tumor_Sample_Barcode	cancer_type	StrainCluster_ID	Chromosome	Cluster_start	Cluster_end	CG_cluster_classification>3mutations	TE_x_start	TE_x_end	TE_x	TE_y_start	TE_y_end	TE_y	distance	type	pident	length	evalue
0c7aca3f-e006-4de3-afc2-20b4f727d4fd	Bladder-TCC	1	chr1	11785774	11795867	C- or G- coord	11786146	11786450	AluSz	11794085	11794389	AluSx	7635	d	84.099	282	1.8e-77
0c7aca3f-e006-4de3-afc2-20b4f727d4fd	Bladder-TCC	1	chr1	11785774	11795867	C- or G- coord	11786146	11786450	AluSz	11791017	11791318	AluSg	4567	d	82.492	292	2.34e-71
0c7aca3f-e006-4de3-afc2-20b4f727d4fd	Bladder-TCC	1	chr1	11785774	11795867	C- or G- coord	11786146	11786450	AluSz	11792887	11793180	AluJb	6437	d	78.041	292	1.12e-49
0c7aca3f-e006-4de3-afc2-20b4f727d4fd	Bladder-TCC	1	chr1	11785774	11795867	C- or G- coord	11791017	11791318	AluSg	11793667	11793966	AluSz	2349	c	83.444	294	2.3e-76
0c7aca3f-e006-4de3-afc2-20b4f727d4fd	Bladder-TCC	13	chr1	178763849	178766013	C- or G- coord	178764033	178764338	AluSz6	178764541	178764844	AluSx	203	c	84.281	296	1.51e-82
0c7aca3f-e006-4de3-afc2-20b4f727d4fd	Bladder-TCC	104	chr14	90566722	90570833	coord with terminal CG	90567859	90568156	AluSx	90569915	90570206	AluSq2	1759	c	80.147	265	1.77e-54
0c7aca3f-e006-4de3-afc2-20b4f727d4fd	Bladder-TCC	130	chr19	19617561	19622695	C- or G- coord	19619978	19620271	AluSx1	19622074	19622375	AluSz	1803	c	78.966	278	1.43e-50
0c7aca3f-e006-4de3-afc2-20b4f727d4fd	Bladder-TCC	138	chr21	21900912	21914299	CG multiple-switch	21906448	21906759	AluSz	21912102	21912440	AluY	5343	d	80.323	303	1.89e-63
0c7aca3f-e006-4de3-afc2-20b4f727d4fd	Bladder-TCC	141	chr22	18434413	18438631	C- or G- coord	18436415	18436726	AluSx	18437511	18437788	AluSz	785	c	79.795	268	6.53e-53
2b142863-b963-4cc9-8f8f-c72503c93390	Bladder-TCC	5	chr1	21598918	21608374	C- or G- coord	21598787	21599084	AluSz6	21601806	21602103	AluSq2	2722	d	87.586	286	2.1e-95
2b142863-b963-4cc9-8f8f-c72503c93390	Bladder-TCC	5	chr1	21598918	21608374	C- or G- coord	21598787	21599084	AluSz6	21607400	21607682	AluSx1	8316	d	86.643	274	1.65e-86
2b142863-b963-4cc9-8f8f-c72503c93390	Bladder-TCC	5	chr1	21598918	21608374	C- or G- coord	21601806	21602103	AluSq2	21602520	21602818	AluSx1	417	c	84.677	246	2.81e-69
2b142863-b963-4cc9-8f8f-c72503c93390	Bladder-TCC	5	chr1	21598918	21608374	C- or G- coord	21601806	21602103	AluSq2	21608208	21608457	AluSg	6105	c	84.615	243	3.64e-68
2b142863-b963-4cc9-8f8f-c72503c93390	Bladder-TCC	5	chr1	21598918	21608374	C- or G- coord	21601806	21602103	AluSq2	21603169	21603510	AluSx	1066	c	86.957	182	4.78e-57
2b142863-b963-4cc9-8f8f-c72503c93390	Bladder-TCC	5	chr1	21598918	21608374	C- or G- coord	21603169	21603510	AluSx	21607400	21607682	AluSx1	3890	d	90.598	116	5.63e-42
2b142863-b963-4cc9-8f8f-c72503c93390	Bladder-TCC	5	chr1	21598918	21608374	C- or G- coord	21607400	21607682	AluSx1	21608208	21608457	AluSg	526	c	84.937	235	4.46e-67
2b142863-b963-4cc9-8f8f-c72503c93390	Bladder-TCC	7	chr1	27317852	27328146	C- or G- coord	27319137	27319440	AluSx1	27325682	27325891	AluSp	6242	d	84.951	203	5.24e-57
2b142863-b963-4cc9-8f8f-c72503c93390	Bladder-TCC	8	chr1	32349780	32378352	coord with terminal CG	32349822	32350113	AluSp	32369864	32370160	AluSg	19751	d	85.616	286	9.22e-85
2b142863-b963-4cc9-8f8f-c72503c93390	Bladder-TCC	8	chr1	32349780	32378352	coord with terminal CG	32349822	32350113	AluSp	32368432	32368734	AluSz	18319	d	85.663	277	1.54e-82
2b142863-b963-4cc9-8f8f-c72503c93390	Bladder-TCC	8	chr1	32349780	32378352	coord with terminal CG	32349822	32350113	AluSp	32374995	32375286	AluSc	24882	d	84.642	286	9.29e-80
2b142863-b963-4cc9-8f8f-c72503c93390	Bladder-TCC	8	chr1	32349780	32378352	coord with terminal CG	32349822	32350113	AluSp	32351046	32351314	AluSx	933	d	85.185	267	5.59e-77
2b142863-b963-4cc9-8f8f-c72503c93390	Bladder-TCC	8	chr1	32349780	32378352	coord with terminal CG	32349822	32350113	AluSp	32359327	32359627	AluY	9214	d	83.108	289	1.57e-72
2b142863-b963-4cc9-8f8f-c72503c93390	Bladder-TCC	8	chr1	32349780	32378352	coord with terminal CG	32349822	32350113	AluSp	32361755	32362044	AluSx3	11642	d	81.853	256	9.56e-60
2b142863-b963-4cc9-8f8f-c72503c93390	Bladder-TCC	8	chr1	32349780	32378352	coord with terminal CG	32349822	32350113	AluSp	32355601	32355824	AluSx	5488	d	81.735	216	1.25e-48
2b142863-b963-4cc9-8f8f-c72503c93390	Bladder-TCC	8	chr1	32349780	32378352	coord with terminal CG	32351046	32351314	AluSx	32351985	32352291	AluSx	671	c	85.714	249	3.09e-74
2b142863-b963-4cc9-8f8f-c72503c93390	Bladder-TCC	8	chr1	32349780	32378352	coord with terminal CG	32351046	32351314	AluSx	32353228	32353534	AluSx1	1914	c	82.657	266	6.73e-66
2b142863-b963-4cc9-8f8f-c72503c93390	Bladder-TCC	8	chr1	32349780	32378352	coord with terminal CG	32351046	32351314	AluSx	32375887	32376196	AluJb	24573	c	76.226	256	3.27e-34
2b142863-b963-4cc9-8f8f-c72503c93390	Bladder-TCC	8	chr1	32349780	32378352	coord with terminal CG	32351985	32352291	AluSx	32369864	32370160	AluSg	17573	d	85.567	287	9.72e-85
2b142863-b963-4cc9-8f8f-c72503c93390	Bladder-TCC	8	chr1	32349780	32378352	coord with terminal CG	32351985	32352291	AluSx	32374995	32375286	AluSc	22704	d	84.512	290	7.57e-81
2b142863-b963-4cc9-8f8f-c72503c93390	Bladder-TCC	8	chr1	32349780	32378352	coord with terminal CG	32351985	32352291	AluSx	32368432	32368734	AluSz	16141	d	83.828	298	9.79e-80
2b142863-b963-4cc9-8f8f-c72503c93390	Bladder-TCC	8	chr1	32349780	32378352	coord with terminal CG	32351985	32352291	AluSx	32367157	32367466	AluSp	14866	d	83.612	292	2.12e-76
2b142863-b963-4cc9-8f8f-c72503c93390	Bladder-TCC	8	chr1	32349780	32378352	coord with terminal CG	32351985	32352291	AluSx	32359327	32359627	AluY	7036	d	82.838	298	3.55e-74
2b142863-b963-4cc9-8f8f-c72503c93390	Bladder-TCC	8	chr1	32349780	32378352	coord with terminal CG	32351985	32352291	AluSx	32361755	32362044	AluSx3	9464	d	81.915	275	1.29e-63
2b142863-b963-4cc9-8f8f-c72503c93390	Bladder-TCC	8	chr1	32349780	32378352	coord with terminal CG	32353228	32353534	AluSx1	32359327	32359627	AluY	5793	d	84.437	295	2.1e-81
2b142863-b963-4cc9-8f8f-c72503c93390	Bladder-TCC	8	chr1	32349780	32378352	coord with terminal CG	32353228	32353534	AluSx1	32369864	32370160	AluSg	16330	d	84.122	289	1.27e-78
2b142863-b963-4cc9-8f8f-c72503c93390	Bladder-TCC	8	chr1	32349780	32378352	coord with terminal CG	32353228	32353534	AluSx1	32364429	32364738	AluY	10895	d	83	292	1.28e-73
2b142863-b963-4cc9-8f8f-c72503c93390	Bladder-TCC	8	chr1	32349780	32378352	coord with terminal CG	32353228	32353534	AluSx1	32355601	32355824	AluSx	2067	d	82.895	222	1.01e-54
2b142863-b963-4cc9-8f8f-c72503c93390	Bladder-TCC	8	chr1	32349780	32378352	coord with terminal CG	32354405	32354712	AluSq2	32357234	32357526	AluSp	2522	c	84.912	280	9.83e-80
2b142863-b963-4cc9-8f8f-c72503c93390	Bladder-TCC	8	chr1	32349780	32378352	coord with terminal CG	32354405	32354712	AluSq2	32369255	32369519	AluSz6	14543	c	85.294	198	2.19e-56
2b142863-b963-4cc9-8f8f-c72503c93390	Bladder-TCC	8	chr1	32349780	32378352	coord with terminal CG	32356050	32356294	AluJr	32368779	32369029	AluSx	12485	c	81.622	180	1.06e-38
2b142863-b963-4cc9-8f8f-c72503c93390	Bladder-TCC	8	chr1	32349780	32378352	coord with terminal CG	32357234	32357526	AluSp	32368432	32368734	AluSz	10906	d	85.878	258	5.61e-77
2b142863-b963-4cc9-8f8f-c72503c93390	Bladder-TCC	8	chr1	32349780	32378352	coord with terminal CG	32357234	32357526	AluSp	32365923	32366219	AluSz	8397	d	82.877	290	4.37e-73
2b142863-b963-4cc9-8f8f-c72503c93390	Bladder-TCC	8	chr1	32349780	32378352	coord with terminal CG	32359327	32359627	AluY	32375887	32376196	AluJb	16260	c	77.778	261	6.07e-42
2b142863-b963-4cc9-8f8f-c72503c93390	Bladder-TCC	8	chr1	32349780	32378352	coord with terminal CG	32361755	32362044	AluSx3	32363687	32363998	AluSx1	1643	c	82.23	277	3.39e-64
2b142863-b963-4cc9-8f8f-c72503c93390	Bladder-TCC	8	chr1	32349780	32378352	coord with terminal CG	32361755	32362044	AluSx3	32365236	32365402	AluJb	3192	c	88.525	120	1.26e-38
2b142863-b963-4cc9-8f8f-c72503c93390	Bladder-TCC	8	chr1	32349780	32378352	coord with terminal CG	32363687	32363998	AluSx1	32365923	32366219	AluSz	1925	d	83.557	295	1.67e-77
2b142863-b963-4cc9-8f8f-c72503c93390	Bladder-TCC	8	chr1	32349780	32378352	coord with terminal CG	32363687	32363998	AluSx1	32364429	32364738	AluY	431	d	83.389	293	7.75e-76
2b142863-b963-4cc9-8f8f-c72503c93390	Bladder-TCC	8	chr1	32349780	32378352	coord with terminal CG	32364429	32364738	AluY	32369255	32369519	AluSz6	4517	c	86.432	195	1.32e-58
2b142863-b963-4cc9-8f8f-c72503c93390	Bladder-TCC	8	chr1	32349780	32378352	coord with terminal CG	32364429	32364738	AluY	32368779	32369029	AluSx	4041	c	84.375	189	2.87e-50
2b142863-b963-4cc9-8f8f-c72503c93390	Bladder-TCC	8	chr1	32349780	32378352	coord with terminal CG	32365236	32365402	AluJb	32365923	32366219	AluSz	521	d	86.957	160	1.93e-49
2b142863-b963-4cc9-8f8f-c72503c93390	Bladder-TCC	8	chr1	32349780	32378352	coord with terminal CG	32368432	32368734	AluSz	32375887	32376196	AluJb	7153	c	77.617	266	7.9e-41
2b142863-b963-4cc9-8f8f-c72503c93390	Bladder-TCC	8	chr1	32349780	32378352	coord with terminal CG	32374995	32375286	AluSc	32375887	32376196	AluJb	601	c	76.208	257	3.56e-34
2b142863-b963-4cc9-8f8f-c72503c93390	Bladder-TCC	35	chr2	10115572	10119675	C- or G- coord	10117457	10117749	AluSz	10118838	10119138	AluSq2	1089	d	82.927	283	1.13e-71
2b142863-b963-4cc9-8f8f-c72503c93390	Bladder-TCC	37	chr2	24228687	24229960	C- or G- coord	24228507	24228814	AluSg	24229077	24229376	AluSq2	263	c	81.57	288	1.55e-67
2b142863-b963-4cc9-8f8f-c72503c93390	Bladder-TCC	45	chr2	85841406	85855376	coord with terminal CG	85841357	85841648	AluSx1	85842163	85842442	AluSq2	515	c	83.521	264	8.91e-69
2b142863-b963-4cc9-8f8f-c72503c93390	Bladder-TCC	45	chr2	85841406	85855376	coord with terminal CG	85841357	85841648	AluSx1	85845079	85845377	AluSp	3431	c	79.93	279	5.44e-56
2b142863-b963-4cc9-8f8f-c72503c93390	Bladder-TCC	45	chr2	85841406	85855376	coord with terminal CG	85842163	85842442	AluSq2	85853201	85853496	AluSp	10759	d	87.319	274	2.31e-89
2b142863-b963-4cc9-8f8f-c72503c93390	Bladder-TCC	45	chr2	85841406	85855376	coord with terminal CG	85842761	85843052	AluSp	85845405	85845713	AluSg	2353	d	87.586	287	6.65e-95
2b142863-b963-4cc9-8f8f-c72503c93390	Bladder-TCC	45	chr2	85841406	85855376	coord with terminal CG	85842761	85843052	AluSp	85851805	85852101	AluSp	8753	d	85.714	270	5.25e-81
2b142863-b963-4cc9-8f8f-c72503c93390	Bladder-TCC	45	chr2	85841406	85855376	coord with terminal CG	85843791	85844112	AluSc8	85845405	85845713	AluSg	1293	d	81.931	306	4.56e-72
2b142863-b963-4cc9-8f8f-c72503c93390	Bladder-TCC	45	chr2	85841406	85855376	coord with terminal CG	85843791	85844112	AluSc8	85851805	85852101	AluSp	7693	d	78.716	279	1.02e-48
2b142863-b963-4cc9-8f8f-c72503c93390	Bladder-TCC	45	chr2	85841406	85855376	coord with terminal CG	85845405	85845713	AluSg	85855278	85855567	AluSc8	9565	c	85.614	283	2.57e-84
2b142863-b963-4cc9-8f8f-c72503c93390	Bladder-TCC	45	chr2	85841406	85855376	coord with terminal CG	85845405	85845713	AluSg	85846984	85847280	AluSq2	1271	c	84.589	285	2e-80
2b142863-b963-4cc9-8f8f-c72503c93390	Bladder-TCC	45	chr2	85841406	85855376	coord with terminal CG	85845405	85845713	AluSg	85854234	85854517	AluSg	8521	c	83.594	253	5.69e-66
2b142863-b963-4cc9-8f8f-c72503c93390	Bladder-TCC	45	chr2	85841406	85855376	coord with terminal CG	85846984	85847280	AluSq2	85853201	85853496	AluSp	5921	d	82.034	290	3.26e-68
2b142863-b963-4cc9-8f8f-c72503c93390	Bladder-TCC	45	chr2	85841406	85855376	coord with terminal CG	85846984	85847280	AluSq2	85852860	85853151	AluSx1	5580	d	82.101	252	7.11e-60
2b142863-b963-4cc9-8f8f-c72503c93390	Bladder-TCC	45	chr2	85841406	85855376	coord with terminal CG	85846984	85847280	AluSq2	85847322	85847621	AluJb	42	d	78.169	277	1.21e-47
2b142863-b963-4cc9-8f8f-c72503c93390	Bladder-TCC	45	chr2	85841406	85855376	coord with terminal CG	85847322	85847621	AluJb	85849246	85849545	AluSz	1625	c	79.167	279	4.36e-52
2b142863-b963-4cc9-8f8f-c72503c93390	Bladder-TCC	45	chr2	85841406	85855376	coord with terminal CG	85848959	85849242	AluSx1	85853201	85853496	AluSp	3959	d	86.9	227	1.44e-71
2b142863-b963-4cc9-8f8f-c72503c93390	Bladder-TCC	45	chr2	85841406	85855376	coord with terminal CG	85849246	85849545	AluSz	85853201	85853496	AluSp	3656	d	84.375	284	3.25e-78
2b142863-b963-4cc9-8f8f-c72503c93390	Bladder-TCC	45	chr2	85841406	85855376	coord with terminal CG	85853201	85853496	AluSp	85854234	85854517	AluSg	738	c	84.861	246	9.04e-69
2b142863-b963-4cc9-8f8f-c72503c93390	Bladder-TCC	55	chr3	9925129	9929890	C- or G- coord	9925011	9925232	AluSx1	9927381	9927677	AluSq	2149	d	88.991	215	2.06e-75
2b142863-b963-4cc9-8f8f-c72503c93390	Bladder-TCC	55	chr3	9925129	9929890	C- or G- coord	9927381	9927677	AluSq	9929514	9929785	AluSc8	1837	c	85.227	258	2.79e-75
2b142863-b963-4cc9-8f8f-c72503c93390	Bladder-TCC	100	chr6	31766264	31770193	C- or G- coord	31766508	31766812	AluSx	31769290	31769593	AluSz	2478	d	81.754	279	3.34e-65
2b142863-b963-4cc9-8f8f-c72503c93390	Bladder-TCC	100	chr6	31766264	31770193	C- or G- coord	31767143	31767431	AluY	31768383	31768683	AluY	952	d	87.413	284	1.42e-93
2b142863-b963-4cc9-8f8f-c72503c93390	Bladder-TCC	100	chr6	31766264	31770193	C- or G- coord	31767143	31767431	AluY	31770092	31770394	AluSc5	2661	d	85.116	211	1.15e-59
2b142863-b963-4cc9-8f8f-c72503c93390	Bladder-TCC	117	chr6	107314127	107322889	C- or G- coord	107314013	107314319	AluSx	107321670	107321970	AluSc	7351	d	84.967	299	3.86e-86
2b142863-b963-4cc9-8f8f-c72503c93390	Bladder-TCC	117	chr6	107314127	107322889	C- or G- coord	107314013	107314319	AluSx	107320148	107320449	AluSx1	5829	d	82.534	284	6.59e-69
2b142863-b963-4cc9-8f8f-c72503c93390	Bladder-TCC	117	chr6	107314127	107322889	C- or G- coord	107314975	107315281	AluY	107316145	107316443	AluY	864	d	88.562	297	1.74e-104
2b142863-b963-4cc9-8f8f-c72503c93390	Bladder-TCC	117	chr6	107314127	107322889	C- or G- coord	107314975	107315281	AluY	107320791	107321073	AluSg4	5510	d	82.155	281	3.07e-67
2b142863-b963-4cc9-8f8f-c72503c93390	Bladder-TCC	117	chr6	107314127	107322889	C- or G- coord	107316517	107316821	AluSx	107321670	107321970	AluSc	4849	d	78.893	280	1.12e-51
2b142863-b963-4cc9-8f8f-c72503c93390	Bladder-TCC	117	chr6	107314127	107322889	C- or G- coord	107317626	107317928	AluSp	107321670	107321970	AluSc	3742	d	79.181	286	6.64e-54
2b142863-b963-4cc9-8f8f-c72503c93390	Bladder-TCC	117	chr6	107314127	107322889	C- or G- coord	107319758	107320059	AluSx	107320148	107320449	AluSx1	89	d	86.713	279	8.15e-88
2b142863-b963-4cc9-8f8f-c72503c93390	Bladder-TCC	117	chr6	107314127	107322889	C- or G- coord	107319758	107320059	AluSx	107321670	107321970	AluSc	1611	d	85.714	274	2.95e-82
2b142863-b963-4cc9-8f8f-c72503c93390	Bladder-TCC	138	chr7	73514471	73523217	coord with terminal CG	73515058	73515366	AluY	73520809	73521100	AluSx1	5443	d	84.354	288	1.83e-79
2b142863-b963-4cc9-8f8f-c72503c93390	Bladder-TCC	138	chr7	73514471	73523217	coord with terminal CG	73517584	73517720	FLAM_C	73522693	73523007	AluSx1	4973	d	81.148	120	3e-24
2b142863-b963-4cc9-8f8f-c72503c93390	Bladder-TCC	139	chr7	76030544	76037177	CG single-switch	76030727	76031028	AluSq2	76034105	76034421	AluSz	3077	d	84.211	282	2.75e-77
2b142863-b963-4cc9-8f8f-c72503c93390	Bladder-TCC	139	chr7	76030544	76037177	CG single-switch	76034105	76034421	AluSz	76035293	76035594	AluSx1	872	c	83.219	280	3.76e-71
2b142863-b963-4cc9-8f8f-c72503c93390	Bladder-TCC	143	chr7	126006338	126014693	CG multiple-switch	126007404	126007715	AluSg	126013970	126014244	AluSp	6255	d	81.818	248	3.05e-57
2b142863-b963-4cc9-8f8f-c72503c93390	Bladder-TCC	173	chr10	45558102	45562236	C- or G- coord	45558304	45558561	AluY	45559565	45559876	AluSx	1004	d	82.4	242	8.62e-58
2b142863-b963-4cc9-8f8f-c72503c93390	Bladder-TCC	175	chr10	75173712	75177791	C- or G- coord	75175695	75175867	AluSx1	75177608	75177919	AluYa5	1741	d	84.393	171	3.35e-46
2b142863-b963-4cc9-8f8f-c72503c93390	Bladder-TCC	175	chr10	75173712	75177791	C- or G- coord	75175868	75176183	AluY	75177608	75177919	AluYa5	1425	d	89.841	310	2.05e-115
2b142863-b963-4cc9-8f8f-c72503c93390	Bladder-TCC	175	chr10	75173712	75177791	C- or G- coord	75176737	75177036	AluY	75177608	75177919	AluYa5	572	d	90.301	297	1.17e-112
2b142863-b963-4cc9-8f8f-c72503c93390	Bladder-TCC	186	chr11	64585741	64589767	C- or G- coord	64585950	64586258	AluSc	64588076	64588373	AluY	1818	d	89.273	287	1.44e-103
2b142863-b963-4cc9-8f8f-c72503c93390	Bladder-TCC	186	chr11	64585741	64589767	C- or G- coord	64587102	64587413	AluY	64588076	64588373	AluY	663	d	88.215	296	6.75e-102
2b142863-b963-4cc9-8f8f-c72503c93390	Bladder-TCC	186	chr11	64585741	64589767	C- or G- coord	64588076	64588373	AluY	64588852	64589129	AluSg	479	c	82.456	272	6.76e-67
2b142863-b963-4cc9-8f8f-c72503c93390	Bladder-TCC	198	chr12	51532350	51552587	C- or G- coord	51532404	51532720	AluSp	51542526	51542837	AluSx1	9806	d	82.329	244	1.55e-57
2b142863-b963-4cc9-8f8f-c72503c93390	Bladder-TCC	198	chr12	51532350	51552587	C- or G- coord	51532404	51532720	AluSp	51542204	51542512	AluSx4	9484	d	80.469	252	1.56e-52
2b142863-b963-4cc9-8f8f-c72503c93390	Bladder-TCC	198	chr12	51532350	51552587	C- or G- coord	51534557	51534843	AluSx1	51551460	51551760	AluSx	16617	c	79.859	269	5.04e-52
2b142863-b963-4cc9-8f8f-c72503c93390	Bladder-TCC	198	chr12	51532350	51552587	C- or G- coord	51535402	51535707	AluSz6	51552268	51552571	AluSz	16561	c	81.271	292	2.46e-65
2b142863-b963-4cc9-8f8f-c72503c93390	Bladder-TCC	198	chr12	51532350	51552587	C- or G- coord	51537825	51538116	AluJr	51546879	51547167	AluJr	8763	d	77.941	264	1.45e-42
2b142863-b963-4cc9-8f8f-c72503c93390	Bladder-TCC	198	chr12	51532350	51552587	C- or G- coord	51538699	51539002	AluSx1	51552268	51552571	AluSz	13266	c	85.424	291	2.37e-85
2b142863-b963-4cc9-8f8f-c72503c93390	Bladder-TCC	198	chr12	51532350	51552587	C- or G- coord	51538699	51539002	AluSx1	51550793	51551104	AluSp	11791	c	84.158	294	8.6e-80
2b142863-b963-4cc9-8f8f-c72503c93390	Bladder-TCC	198	chr12	51532350	51552587	C- or G- coord	51538699	51539002	AluSx1	51543372	51543682	AluSx3	4370	c	82.667	295	4.03e-73
2b142863-b963-4cc9-8f8f-c72503c93390	Bladder-TCC	198	chr12	51532350	51552587	C- or G- coord	51538699	51539002	AluSx1	51551460	51551760	AluSx	12458	c	79.47	285	1.15e-53
2b142863-b963-4cc9-8f8f-c72503c93390	Bladder-TCC	198	chr12	51532350	51552587	C- or G- coord	51540844	51541120	AluSx	51550793	51551104	AluSp	9673	c	85.496	255	2.18e-75
2b142863-b963-4cc9-8f8f-c72503c93390	Bladder-TCC	198	chr12	51532350	51552587	C- or G- coord	51540844	51541120	AluSx	51545217	51545518	AluY	4097	c	83.784	254	1.71e-66
2b142863-b963-4cc9-8f8f-c72503c93390	Bladder-TCC	198	chr12	51532350	51552587	C- or G- coord	51542204	51542512	AluSx4	51545217	51545518	AluY	2705	c	87.375	293	1.84e-96
2b142863-b963-4cc9-8f8f-c72503c93390	Bladder-TCC	198	chr12	51532350	51552587	C- or G- coord	51542204	51542512	AluSx4	51550793	51551104	AluSp	8281	c	83.871	299	6.76e-81
2b142863-b963-4cc9-8f8f-c72503c93390	Bladder-TCC	198	chr12	51532350	51552587	C- or G- coord	51542204	51542512	AluSx4	51551460	51551760	AluSx	8948	c	78.983	278	1.53e-47
2b142863-b963-4cc9-8f8f-c72503c93390	Bladder-TCC	198	chr12	51532350	51552587	C- or G- coord	51543372	51543682	AluSx3	51543919	51544219	AluSx1	237	d	86.242	293	8.68e-90
2b142863-b963-4cc9-8f8f-c72503c93390	Bladder-TCC	198	chr12	51532350	51552587	C- or G- coord	51543919	51544219	AluSx1	51552268	51552571	AluSz	8049	c	85.43	299	3.9e-88
2b142863-b963-4cc9-8f8f-c72503c93390	Bladder-TCC	198	chr12	51532350	51552587	C- or G- coord	51543919	51544219	AluSx1	51545217	51545518	AluY	998	c	84.589	289	6.58e-81
2b142863-b963-4cc9-8f8f-c72503c93390	Bladder-TCC	198	chr12	51532350	51552587	C- or G- coord	51543919	51544219	AluSx1	51550793	51551104	AluSp	6574	c	83	291	3.08e-74
2b142863-b963-4cc9-8f8f-c72503c93390	Bladder-TCC	198	chr12	51532350	51552587	C- or G- coord	51549543	51549858	AluSz6	51550793	51551104	AluSp	935	c	82.222	306	1.51e-72
2b142863-b963-4cc9-8f8f-c72503c93390	Bladder-TCC	201	chr12	57124465	57132920	CG multiple-switch	57124390	57124695	AluY	57126944	57127241	AluSq2	2249	c	84.175	293	5.3e-80
2b142863-b963-4cc9-8f8f-c72503c93390	Bladder-TCC	201	chr12	57124465	57132920	CG multiple-switch	57124390	57124695	AluY	57131136	57131432	AluSp	6441	c	78.893	283	4.28e-51
2b142863-b963-4cc9-8f8f-c72503c93390	Bladder-TCC	201	chr12	57124465	57132920	CG multiple-switch	57124390	57124695	AluY	57130594	57130846	AluJb	5899	c	77.647	158	9.59e-23
2b142863-b963-4cc9-8f8f-c72503c93390	Bladder-TCC	201	chr12	57124465	57132920	CG multiple-switch	57125046	57125342	AluSx	57129800	57130111	AluSx1	4458	d	82.41	289	1.87e-69
2b142863-b963-4cc9-8f8f-c72503c93390	Bladder-TCC	201	chr12	57124465	57132920	CG multiple-switch	57124390	57124695	AluY	57126643	57126938	AluSx	1948	c	84.375	284	2.38e-78
2b142863-b963-4cc9-8f8f-c72503c93390	Bladder-TCC	201	chr12	57124465	57132920	CG multiple-switch	57128910	57129181	AluSc	57129800	57130111	AluSx1	619	d	82.397	261	2.23e-63
2b142863-b963-4cc9-8f8f-c72503c93390	Bladder-TCC	201	chr12	57124465	57132920	CG multiple-switch	57124390	57124695	AluY	57128910	57129181	AluSc	4215	c	81.955	260	3.72e-61
2b142863-b963-4cc9-8f8f-c72503c93390	Bladder-TCC	201	chr12	57124465	57132920	CG multiple-switch	57129800	57130111	AluSx1	57131136	57131432	AluSp	1025	c	82.414	287	5.49e-70
2b142863-b963-4cc9-8f8f-c72503c93390	Bladder-TCC	201	chr12	57124465	57132920	CG multiple-switch	57129800	57130111	AluSx1	57130594	57130846	AluJb	483	c	78.049	152	9.79e-23
2b142863-b963-4cc9-8f8f-c72503c93390	Bladder-TCC	201	chr12	57124465	57132920	CG multiple-switch	57124390	57124695	AluY	57130293	57130587	AluSx	5598	c	81.533	282	6.74e-64
2b142863-b963-4cc9-8f8f-c72503c93390	Bladder-TCC	208	chr12	112490620	112508116	CG multiple-switch	112493218	112493542	AluJr	112497615	112497912	AluSx	4073	c	77.491	256	1.13e-38
2b142863-b963-4cc9-8f8f-c72503c93390	Bladder-TCC	208	chr12	112490620	112508116	CG multiple-switch	112494712	112494993	AluSg	112502025	112502331	AluSz	7032	c	83.333	280	4.34e-72
2b142863-b963-4cc9-8f8f-c72503c93390	Bladder-TCC	208	chr12	112490620	112508116	CG multiple-switch	112496447	112496580	AluSx	112497615	112497912	AluSx	1035	c	87.692	126	1.24e-39
2b142863-b963-4cc9-8f8f-c72503c93390	Bladder-TCC	208	chr12	112490620	112508116	CG multiple-switch	112496447	112496580	AluSx	112502025	112502331	AluSz	5445	c	82.927	118	7.55e-27
2b142863-b963-4cc9-8f8f-c72503c93390	Bladder-TCC	208	chr12	112490620	112508116	CG multiple-switch	112497615	112497912	AluSx	112507650	112507956	AluSz6	9738	d	79.381	285	1.02e-53
2b142863-b963-4cc9-8f8f-c72503c93390	Bladder-TCC	208	chr12	112490620	112508116	CG multiple-switch	112497615	112497912	AluSx	112504808	112505029	AluSx	6896	d	79.167	209	4.83e-37
2b142863-b963-4cc9-8f8f-c72503c93390	Bladder-TCC	208	chr12	112490620	112508116	CG multiple-switch	112500253	112500549	AluSq	112505601	112505841	AluSx1	5052	c	86.026	227	3.57e-68
2b142863-b963-4cc9-8f8f-c72503c93390	Bladder-TCC	208	chr12	112490620	112508116	CG multiple-switch	112502025	112502331	AluSz	112507650	112507956	AluSz6	5319	d	82.332	275	2.21e-65
2b142863-b963-4cc9-8f8f-c72503c93390	Bladder-TCC	208	chr12	112490620	112508116	CG multiple-switch	112502025	112502331	AluSz	112507343	112507639	AluSx	5012	d	79.322	283	1.74e-51
2b142863-b963-4cc9-8f8f-c72503c93390	Bladder-TCC	208	chr12	112490620	112508116	CG multiple-switch	112502896	112503018	AluSx1	112505601	112505841	AluSx1	2583	c	88.71	121	3.13e-40
2b142863-b963-4cc9-8f8f-c72503c93390	Bladder-TCC	208	chr12	112490620	112508116	CG multiple-switch	112504808	112505029	AluSx	112505601	112505841	AluSx1	572	c	79.221	148	1.67e-25
2b142863-b963-4cc9-8f8f-c72503c93390	Bladder-TCC	208	chr12	112490620	112508116	CG multiple-switch	112505601	112505841	AluSx1	112507650	112507956	AluSz6	1809	d	82.533	226	6.29e-55
2b142863-b963-4cc9-8f8f-c72503c93390	Bladder-TCC	210	chr12	122456216	122465379	CG single-switch	122458005	122458277	AluSg	122463572	122463881	AluSx	5295	d	84.342	267	2.9e-74
2b142863-b963-4cc9-8f8f-c72503c93390	Bladder-TCC	230	chr15	68182404	68191463	CG multiple-switch	68186882	68187179	AluSz6	68190977	68191265	AluJr	3798	c	75.746	258	5.26e-33
2b142863-b963-4cc9-8f8f-c72503c93390	Bladder-TCC	230	chr15	68182404	68191463	CG multiple-switch	68184778	68185092	AluSz	68189640	68189940	AluSz	4548	d	86.333	298	4.88e-93
2b142863-b963-4cc9-8f8f-c72503c93390	Bladder-TCC	237	chr16	89402532	89407347	CG multiple-switch	89403838	89404147	AluY	89404854	89405160	AluSx	707	d	81.15	302	4.25e-66
2b142863-b963-4cc9-8f8f-c72503c93390	Bladder-TCC	237	chr16	89402532	89407347	CG multiple-switch	89404854	89405160	AluSx	89406684	89406982	AluSx	1524	c	81.126	292	7.04e-64
2b142863-b963-4cc9-8f8f-c72503c93390	Bladder-TCC	241	chr17	10622769	10624724	C- or G- coord	10622585	10622881	AluSg	10624644	10624951	AluSz	1763	d	81.849	279	2.48e-65
2b142863-b963-4cc9-8f8f-c72503c93390	Bladder-TCC	245	chr17	27070045	27082639	C- or G- coord	27069809	27070120	AluSx1	27080831	27081134	AluSq2	10711	c	85.479	298	1.86e-88
2b142863-b963-4cc9-8f8f-c72503c93390	Bladder-TCC	245	chr17	27070045	27082639	C- or G- coord	27079770	27080057	AluSg	27080831	27081134	AluSq2	774	c	88.186	233	4.83e-79
2b142863-b963-4cc9-8f8f-c72503c93390	Bladder-TCC	245	chr17	27070045	27082639	C- or G- coord	27079770	27080057	AluSg	27081300	27081603	AluSp	1243	c	85.356	236	1.76e-68
2b142863-b963-4cc9-8f8f-c72503c93390	Bladder-TCC	245	chr17	27070045	27082639	C- or G- coord	27080064	27080282	AluY	27080831	27081134	AluSq2	549	c	85.648	213	1.73e-62
2b142863-b963-4cc9-8f8f-c72503c93390	Bladder-TCC	245	chr17	27070045	27082639	C- or G- coord	27080831	27081134	AluSq2	27082324	27082622	AluSx1	1190	d	86.905	250	1.42e-79
2b142863-b963-4cc9-8f8f-c72503c93390	Bladder-TCC	292	chrX	123049107	123050713	C- or G- coord	123049504	123049714	AluSp	123050308	123050603	AluY	594	d	84.577	198	2.73e-55
301d6ce3-4099-4c1d-8e50-c04b7ce91450	Bladder-TCC	41	chr2	38867755	38876554	CG multiple-switch	38869149	38869309	AluSz6	38874623	38874934	AluSx1	5314	d	84.375	157	3.92e-42
301d6ce3-4099-4c1d-8e50-c04b7ce91450	Bladder-TCC	48	chr2	101576253	101583172	C- or G- coord	101576743	101576902	AluSx	101579844	101580177	AluSz	2942	c	87.692	128	4.96e-41
301d6ce3-4099-4c1d-8e50-c04b7ce91450	Bladder-TCC	60	chr2	184062848	184076631	C- or G- coord	184065211	184065494	AluSx1	184075644	184075950	AluYa5	10150	c	83.509	282	1.75e-74
301d6ce3-4099-4c1d-8e50-c04b7ce91450	Bladder-TCC	64	chr2	203804985	203808651	C- or G- coord	203804774	203805056	AluSz	203806816	203807112	AluSx1	1760	d	83.784	257	5.93e-69
301d6ce3-4099-4c1d-8e50-c04b7ce91450	Bladder-TCC	64	chr2	203804985	203808651	C- or G- coord	203806816	203807112	AluSx1	203808371	203808668	AluSg	1259	c	87.755	291	2.15e-98
301d6ce3-4099-4c1d-8e50-c04b7ce91450	Bladder-TCC	67	chr2	232279919	232285905	coord with terminal CG	232281413	232281718	AluSx1	232284516	232284822	AluY	2798	d	82.792	300	3.95e-74
301d6ce3-4099-4c1d-8e50-c04b7ce91450	Bladder-TCC	87	chr3	197605367	197608515	coord with terminal CG	197606236	197606515	AluYj4	197606819	197607115	AluY	304	c	96.234	237	3.46e-113
301d6ce3-4099-4c1d-8e50-c04b7ce91450	Bladder-TCC	94	chr4	21854481	21869550	C- or G- coord	21861002	21861262	AluY	21868386	21868693	AluYk3	7124	c	84.17	238	7.23e-65
301d6ce3-4099-4c1d-8e50-c04b7ce91450	Bladder-TCC	94	chr4	21854481	21869550	C- or G- coord	21861752	21862056	AluSz	21864315	21864603	AluYc	2259	d	83.391	274	1.82e-71
301d6ce3-4099-4c1d-8e50-c04b7ce91450	Bladder-TCC	94	chr4	21854481	21869550	C- or G- coord	21861752	21862056	AluSz	21863023	21863299	AluSx	967	d	81.455	268	2.38e-60
301d6ce3-4099-4c1d-8e50-c04b7ce91450	Bladder-TCC	94	chr4	21854481	21869550	C- or G- coord	21864315	21864603	AluYc	21868386	21868693	AluYk3	3783	c	86.532	282	7.77e-90
301d6ce3-4099-4c1d-8e50-c04b7ce91450	Bladder-TCC	152	chr7	74000727	74007221	coord with terminal CG	74001492	74001795	AluSx1	74004722	74005015	AluY	2927	c	82.034	289	2.08e-68
301d6ce3-4099-4c1d-8e50-c04b7ce91450	Bladder-TCC	152	chr7	74000727	74007221	coord with terminal CG	74001492	74001795	AluSx1	74005699	74006008	AluSz	3904	c	81.169	302	9.69e-67
301d6ce3-4099-4c1d-8e50-c04b7ce91450	Bladder-TCC	152	chr7	74000727	74007221	coord with terminal CG	74003746	74004045	AluSx	74005699	74006008	AluSz	1654	c	85.859	291	2.58e-87
301d6ce3-4099-4c1d-8e50-c04b7ce91450	Bladder-TCC	152	chr7	74000727	74007221	coord with terminal CG	74003746	74004045	AluSx	74004722	74005015	AluY	677	c	82.77	291	2.64e-72
301d6ce3-4099-4c1d-8e50-c04b7ce91450	Bladder-TCC	152	chr7	74000727	74007221	coord with terminal CG	74003746	74004045	AluSx	74006438	74006733	AluSx	2393	c	83.158	278	3.41e-71
301d6ce3-4099-4c1d-8e50-c04b7ce91450	Bladder-TCC	159	chr8	29379755	29397455	CG single-switch	29383070	29383368	AluY	29392635	29392938	AluY	9267	d	87.153	286	4.63e-93
301d6ce3-4099-4c1d-8e50-c04b7ce91450	Bladder-TCC	188	chr9	139935273	139958265	C- or G- coord	139936712	139937008	AluY	139955564	139955859	AluY	18556	d	91.186	290	1.8e-114
301d6ce3-4099-4c1d-8e50-c04b7ce91450	Bladder-TCC	188	chr9	139935273	139958265	C- or G- coord	139936712	139937008	AluY	139954148	139954465	AluYk2	17140	d	90.508	290	3.9e-111
301d6ce3-4099-4c1d-8e50-c04b7ce91450	Bladder-TCC	188	chr9	139935273	139958265	C- or G- coord	139936712	139937008	AluY	139950843	139951131	AluY	13835	d	90.146	269	3.96e-101
301d6ce3-4099-4c1d-8e50-c04b7ce91450	Bladder-TCC	188	chr9	139935273	139958265	C- or G- coord	139937009	139937309	AluSx3	139955564	139955859	AluY	18255	d	86.532	290	4.07e-91
301d6ce3-4099-4c1d-8e50-c04b7ce91450	Bladder-TCC	188	chr9	139935273	139958265	C- or G- coord	139937009	139937309	AluSx3	139950843	139951131	AluY	13534	d	83.824	265	1.51e-70
301d6ce3-4099-4c1d-8e50-c04b7ce91450	Bladder-TCC	188	chr9	139935273	139958265	C- or G- coord	139937009	139937309	AluSx3	139950708	139950842	AluSz	13399	d	85.821	131	3.4e-37
301d6ce3-4099-4c1d-8e50-c04b7ce91450	Bladder-TCC	188	chr9	139935273	139958265	C- or G- coord	139941263	139941560	AluSx	139955564	139955859	AluY	14004	d	83.448	282	8.91e-73
301d6ce3-4099-4c1d-8e50-c04b7ce91450	Bladder-TCC	188	chr9	139935273	139958265	C- or G- coord	139941263	139941560	AluSx	139954148	139954465	AluYk2	12588	d	82.534	285	1.93e-69
301d6ce3-4099-4c1d-8e50-c04b7ce91450	Bladder-TCC	188	chr9	139935273	139958265	C- or G- coord	139955564	139955859	AluY	139956204	139956510	AluSx1	345	c	85.274	289	1.88e-84
301d6ce3-4099-4c1d-8e50-c04b7ce91450	Bladder-TCC	193	chr10	18881471	18887466	coord with terminal CG	18882847	18883147	AluSz6	18883366	18883620	AluSc8	219	c	80.804	216	5.19e-45
301d6ce3-4099-4c1d-8e50-c04b7ce91450	Bladder-TCC	204	chr10	124439737	124485245	C- or G- coord	124445919	124446223	AluSx1	124458361	124458685	AluYb8	12138	d	79.624	302	3.23e-59
301d6ce3-4099-4c1d-8e50-c04b7ce91450	Bladder-TCC	204	chr10	124439737	124485245	C- or G- coord	124458361	124458685	AluYb8	124477992	124478281	AluY	19307	c	86.957	288	1.18e-93
301d6ce3-4099-4c1d-8e50-c04b7ce91450	Bladder-TCC	204	chr10	124439737	124485245	C- or G- coord	124464973	124465268	AluSc8	124477992	124478281	AluY	12724	c	82.5	269	1.86e-66
301d6ce3-4099-4c1d-8e50-c04b7ce91450	Bladder-TCC	209	chr11	63505618	63509902	coord with terminal CG	63508974	63509272	AluSx	63509842	63510133	AluSp	570	d	84.496	254	6.17e-71
301d6ce3-4099-4c1d-8e50-c04b7ce91450	Bladder-TCC	209	chr11	63505618	63509902	coord with terminal CG	63509456	63509750	AluY	63509842	63510133	AluSp	92	d	84.828	285	6e-81
301d6ce3-4099-4c1d-8e50-c04b7ce91450	Bladder-TCC	211	chr11	66525180	66532187	CG single-switch	66525065	66525357	AluSq2	66528561	66528873	AluY	3204	d	85.374	290	3.71e-85
301d6ce3-4099-4c1d-8e50-c04b7ce91450	Bladder-TCC	211	chr11	66525180	66532187	CG single-switch	66525763	66526084	AluY	66528561	66528873	AluY	2477	d	90.968	306	5.04e-119
301d6ce3-4099-4c1d-8e50-c04b7ce91450	Bladder-TCC	211	chr11	66525180	66532187	CG single-switch	66525763	66526084	AluY	66530394	66530684	AluJo	4310	d	78.571	150	1.6e-24
301d6ce3-4099-4c1d-8e50-c04b7ce91450	Bladder-TCC	211	chr11	66525180	66532187	CG single-switch	66527055	66527351	AluSx3	66527640	66527939	AluSx	289	d	82.508	291	1.38e-69
301d6ce3-4099-4c1d-8e50-c04b7ce91450	Bladder-TCC	211	chr11	66525180	66532187	CG single-switch	66527055	66527351	AluSx3	66527968	66528293	AluJb	617	d	77.778	138	1.48e-19
301d6ce3-4099-4c1d-8e50-c04b7ce91450	Bladder-TCC	211	chr11	66525180	66532187	CG single-switch	66528561	66528873	AluY	66529937	66530239	AluSg	1064	c	84.818	298	1.43e-84
301d6ce3-4099-4c1d-8e50-c04b7ce91450	Bladder-TCC	224	chr12	12979808	12986235	CG multiple-switch	12983106	12983409	AluY	12983861	12984167	AluSz	452	c	76.871	277	3.23e-39
301d6ce3-4099-4c1d-8e50-c04b7ce91450	Bladder-TCC	224	chr12	12979808	12986235	CG multiple-switch	12983861	12984167	AluSz	12984954	12985239	AluY	787	d	80.142	274	6.87e-56
301d6ce3-4099-4c1d-8e50-c04b7ce91450	Bladder-TCC	227	chr12	47676138	47687140	CG multiple-switch	47684458	47684763	AluY	47685923	47686231	AluSc8	1160	d	88.652	280	6.11e-98
301d6ce3-4099-4c1d-8e50-c04b7ce91450	Bladder-TCC	234	chr12	95398012	95404511	C- or G- coord	95401433	95401741	AluSz	95401910	95402207	AluSx1	169	c	76.471	277	1.78e-38
301d6ce3-4099-4c1d-8e50-c04b7ce91450	Bladder-TCC	234	chr12	95398012	95404511	C- or G- coord	95401433	95401741	AluSz	95403000	95403134	FLAM_C	1259	c	82.4	122	2.34e-27
301d6ce3-4099-4c1d-8e50-c04b7ce91450	Bladder-TCC	237	chr12	114410657	114418287	C- or G- coord	114413546	114413851	AluSx1	114415412	114415708	AluSc	1561	c	81.967	294	9.56e-70
301d6ce3-4099-4c1d-8e50-c04b7ce91450	Bladder-TCC	241	chr12	122885764	122890881	coord with terminal CG	122885955	122886185	AluSp	122888048	122888366	AluSx1	1863	c	81.116	229	8.98e-50
301d6ce3-4099-4c1d-8e50-c04b7ce91450	Bladder-TCC	241	chr12	122885764	122890881	coord with terminal CG	122888048	122888366	AluSx1	122890708	122890878	AluJo	2342	d	79.137	136	6.03e-23
301d6ce3-4099-4c1d-8e50-c04b7ce91450	Bladder-TCC	257	chr14	103502069	103502743	C- or G- coord	103501897	103502204	AluY	103502488	103502791	AluY	284	c	88.475	291	2.8e-101
301d6ce3-4099-4c1d-8e50-c04b7ce91450	Bladder-TCC	276	chr16	69587656	69596649	C- or G- coord	69590998	69591308	AluSx1	69593343	69593652	AluSg	2035	c	82.958	302	2.3e-76
301d6ce3-4099-4c1d-8e50-c04b7ce91450	Bladder-TCC	276	chr16	69587656	69596649	C- or G- coord	69591763	69592069	AluJr	69594797	69594920	AluSz6	2728	d	79.032	118	1.48e-18
301d6ce3-4099-4c1d-8e50-c04b7ce91450	Bladder-TCC	276	chr16	69587656	69596649	C- or G- coord	69594797	69594920	AluSz6	69596279	69596572	AluSz	1359	c	87.395	115	4.27e-35
301d6ce3-4099-4c1d-8e50-c04b7ce91450	Bladder-TCC	280	chr16	83157802	83174013	CG multiple-switch	83157644	83157950	AluSx1	83173327	83173606	AluSp	15377	d	81.362	275	5.16e-62
301d6ce3-4099-4c1d-8e50-c04b7ce91450	Bladder-TCC	280	chr16	83157802	83174013	CG multiple-switch	83167800	83168094	AluSx1	83169809	83170116	AluY	1715	d	84.122	287	1.04e-78
301d6ce3-4099-4c1d-8e50-c04b7ce91450	Bladder-TCC	280	chr16	83157802	83174013	CG multiple-switch	83167800	83168094	AluSx1	83173327	83173606	AluSp	5233	d	82.375	256	4.95e-62
301d6ce3-4099-4c1d-8e50-c04b7ce91450	Bladder-TCC	280	chr16	83157802	83174013	CG multiple-switch	83166059	83166318	AluSc	83169809	83170116	AluY	3491	d	83.81	201	4.06e-53
301d6ce3-4099-4c1d-8e50-c04b7ce91450	Bladder-TCC	282	chr17	7351795	7354926	C- or G- coord	7352424	7352721	AluY	7353084	7353359	AluY	363	d	90.114	262	2.78e-98
301d6ce3-4099-4c1d-8e50-c04b7ce91450	Bladder-TCC	307	chr19	3175479	3182768	C- or G- coord	3181587	3181911	AluSg4	3182690	3182988	AluSx	779	c	80.405	283	2.22e-59
301d6ce3-4099-4c1d-8e50-c04b7ce91450	Bladder-TCC	307	chr19	3175479	3182768	C- or G- coord	3182242	3182552	AluY	3182690	3182988	AluSx	138	c	79.805	294	7.61e-59
301d6ce3-4099-4c1d-8e50-c04b7ce91450	Bladder-TCC	308	chr19	4812032	4816911	C- or G- coord	4812278	4812574	AluY	4814414	4814710	AluSx1	1840	d	84.512	292	4.33e-82
301d6ce3-4099-4c1d-8e50-c04b7ce91450	Bladder-TCC	317	chr19	46379699	46384168	C- or G- coord	46382973	46383276	AluSx1	46384064	46384366	AluSc	788	c	85.197	297	2.53e-87
301d6ce3-4099-4c1d-8e50-c04b7ce91450	Bladder-TCC	319	chr19	47482878	47493457	CG single-switch	47483360	47483659	AluSq2	47490078	47490372	AluSp	6419	c	83.026	264	6.77e-66
301d6ce3-4099-4c1d-8e50-c04b7ce91450	Bladder-TCC	319	chr19	47482878	47493457	CG single-switch	47485130	47485404	AluJr	47485453	47485748	AluSz6	49	d	75.875	247	1.81e-31
301d6ce3-4099-4c1d-8e50-c04b7ce91450	Bladder-TCC	319	chr19	47482878	47493457	CG single-switch	47485453	47485748	AluSz6	47490498	47490771	AluSz	4750	c	85.609	268	2.35e-80
301d6ce3-4099-4c1d-8e50-c04b7ce91450	Bladder-TCC	320	chr19	49021114	49024156	C- or G- coord	49020995	49021273	AluSx	49023158	49023471	AluSz	1885	d	85.315	277	2e-81
301d6ce3-4099-4c1d-8e50-c04b7ce91450	Bladder-TCC	320	chr19	49021114	49024156	C- or G- coord	49022239	49022519	AluY	49023158	49023471	AluSz	639	d	80.066	276	2.7e-55
301d6ce3-4099-4c1d-8e50-c04b7ce91450	Bladder-TCC	320	chr19	49021114	49024156	C- or G- coord	49023158	49023471	AluSz	49023798	49024053	AluSq4	327	c	84.47	254	2.97e-70
301d6ce3-4099-4c1d-8e50-c04b7ce91450	Bladder-TCC	326	chr20	48287293	48295205	CG single-switch	48289637	48289926	AluSg	48294298	48294584	AluSx	4372	c	83.764	266	1.12e-71
301d6ce3-4099-4c1d-8e50-c04b7ce91450	Bladder-TCC	333	chr21	46656481	46675193	CG single-switch	46657951	46658228	AluSq	46667132	46667425	AluSp	8904	d	82.867	270	1.68e-66
301d6ce3-4099-4c1d-8e50-c04b7ce91450	Bladder-TCC	333	chr21	46656481	46675193	CG single-switch	46657951	46658228	AluSq	46662864	46663175	AluSp	4636	d	80.427	265	1.03e-53
301d6ce3-4099-4c1d-8e50-c04b7ce91450	Bladder-TCC	334	chr22	21938195	21950050	CG single-switch	21938468	21938763	AluSx4	21939000	21939271	AluSz6	237	d	82.463	261	2.57e-62
301d6ce3-4099-4c1d-8e50-c04b7ce91450	Bladder-TCC	334	chr22	21938195	21950050	CG single-switch	21939000	21939271	AluSz6	21941165	21941473	AluSz	1894	c	82.775	208	3.09e-51
301d6ce3-4099-4c1d-8e50-c04b7ce91450	Bladder-TCC	337	chr22	33890381	33895314	coord with terminal CG	33891425	33891734	AluSg	33893860	33894169	AluSz6	2126	c	83.502	290	1.46e-75
301d6ce3-4099-4c1d-8e50-c04b7ce91450	Bladder-TCC	337	chr22	33890381	33895314	coord with terminal CG	33891425	33891734	AluSg	33893048	33893361	AluSz	1314	c	81.27	305	6.83e-69
301d6ce3-4099-4c1d-8e50-c04b7ce91450	Bladder-TCC	337	chr22	33890381	33895314	coord with terminal CG	33893048	33893361	AluSz	33894676	33894987	AluY	1315	d	81.533	279	6.97e-64
301d6ce3-4099-4c1d-8e50-c04b7ce91450	Bladder-TCC	337	chr22	33890381	33895314	coord with terminal CG	33893860	33894169	AluSz6	33894676	33894987	AluY	507	d	79.288	303	2.49e-58
301d6ce3-4099-4c1d-8e50-c04b7ce91450	Bladder-TCC	338	chr22	35554361	35560839	CG multiple-switch	35555850	35556138	AluSx4	35556572	35556876	AluSz	434	c	83.618	287	1.38e-76
301d6ce3-4099-4c1d-8e50-c04b7ce91450	Bladder-TCC	338	chr22	35554361	35560839	CG multiple-switch	35559926	35560215	AluSc8	35560585	35560887	AluY	370	c	82.828	285	1.39e-71
418a3dec-96ff-4719-becb-e1a8260cce2f	Bladder-TCC	5	chr1	220125459	220128316	C- or G- coord	220126657	220126973	AluSc8	220127066	220127347	AluY	93	c	85.714	279	1.39e-84
418a3dec-96ff-4719-becb-e1a8260cce2f	Bladder-TCC	5	chr1	220125459	220128316	C- or G- coord	220127066	220127347	AluY	220127741	220128046	AluSz	394	d	83.696	272	5.8e-73
418a3dec-96ff-4719-becb-e1a8260cce2f	Bladder-TCC	29	chr12	108824297	108830334	CG multiple-switch	108827457	108827765	AluSg	108829023	108829333	AluSz	1258	c	86.084	303	2.25e-93
418a3dec-96ff-4719-becb-e1a8260cce2f	Bladder-TCC	41	chr20	32970618	32978665	C- or G- coord	32971169	32971462	AluSx	32974827	32975125	AluSx	3365	d	83.793	286	3.97e-76
448fe471-3f4e-4dc8-a4e0-6f147dc93abe	Bladder-TCC	14	chr1	37227025	37248742	CG multiple-switch	37227245	37227536	AluSx3	37237922	37238230	AluSq2	10386	d	83.391	285	3.54e-75
448fe471-3f4e-4dc8-a4e0-6f147dc93abe	Bladder-TCC	46	chr1	244631502	244637880	coord with terminal CG	244631384	244631693	AluSc8	244631939	244632239	AluJb	246	d	80.153	256	1.15e-51
448fe471-3f4e-4dc8-a4e0-6f147dc93abe	Bladder-TCC	66	chr2	85854500	85859662	coord with terminal CG	85854632	85854861	AluJr	85856610	85856919	AluSq	1749	c	77.725	201	1.93e-31
448fe471-3f4e-4dc8-a4e0-6f147dc93abe	Bladder-TCC	68	chr2	96999996	97006474	CG single-switch	97000020	97000319	AluSx1	97005651	97005928	AluSx1	5332	c	84.906	264	8.14e-76
448fe471-3f4e-4dc8-a4e0-6f147dc93abe	Bladder-TCC	68	chr2	96999996	97006474	CG single-switch	97000961	97001263	AluSq10	97003147	97003455	AluY	1884	c	86.667	295	4.81e-93
448fe471-3f4e-4dc8-a4e0-6f147dc93abe	Bladder-TCC	68	chr2	96999996	97006474	CG single-switch	97000961	97001263	AluSq10	97003670	97003950	AluSz	2407	c	86.926	279	1.04e-89
448fe471-3f4e-4dc8-a4e0-6f147dc93abe	Bladder-TCC	68	chr2	96999996	97006474	CG single-switch	97003670	97003950	AluSz	97005049	97005352	AluSx3	1099	d	84.397	278	5.88e-77
448fe471-3f4e-4dc8-a4e0-6f147dc93abe	Bladder-TCC	75	chr2	173138640	173144347	C- or G- coord	173142515	173142826	AluSp	173143743	173144046	AluJb	917	c	78.261	294	5.84e-52
448fe471-3f4e-4dc8-a4e0-6f147dc93abe	Bladder-TCC	81	chr2	206722778	206729716	C- or G- coord	206727380	206727692	AluSz	206728481	206728797	AluSx1	789	d	86.691	274	2.35e-87
448fe471-3f4e-4dc8-a4e0-6f147dc93abe	Bladder-TCC	83	chr2	208652919	208654981	C- or G- coord	208652892	208653203	AluSq2	208653461	208653754	AluSp	258	d	84.175	291	1.75e-80
448fe471-3f4e-4dc8-a4e0-6f147dc93abe	Bladder-TCC	83	chr2	208652919	208654981	C- or G- coord	208653461	208653754	AluSp	208653847	208654133	AluSx	93	c	85.294	269	7.67e-79
448fe471-3f4e-4dc8-a4e0-6f147dc93abe	Bladder-TCC	91	chr3	8267826	8287238	C- or G- coord	8271216	8271526	AluSz	8277687	8277983	AluSx	6161	d	82.332	277	3.44e-67
448fe471-3f4e-4dc8-a4e0-6f147dc93abe	Bladder-TCC	101	chr3	47742072	47749747	CG single-switch	47744437	47744723	AluSx	47746533	47746833	AluSc	1810	d	82.353	262	6.29e-63
448fe471-3f4e-4dc8-a4e0-6f147dc93abe	Bladder-TCC	101	chr3	47742072	47749747	CG single-switch	47745289	47745587	AluY	47746533	47746833	AluSc	946	d	86.505	287	3.79e-90
448fe471-3f4e-4dc8-a4e0-6f147dc93abe	Bladder-TCC	101	chr3	47742072	47749747	CG single-switch	47745289	47745587	AluY	47749082	47749385	AluJo	3495	d	78.417	134	3.24e-21
448fe471-3f4e-4dc8-a4e0-6f147dc93abe	Bladder-TCC	104	chr3	51952211	51954632	C- or G- coord	51953723	51954023	AluSc	51954063	51954319	AluYk3	40	c	82.083	224	6.07e-53
448fe471-3f4e-4dc8-a4e0-6f147dc93abe	Bladder-TCC	112	chr3	128869334	128872917	C- or G- coord	128871249	128871548	AluY	128872345	128872652	AluYm1	797	d	83.498	297	4.75e-78
448fe471-3f4e-4dc8-a4e0-6f147dc93abe	Bladder-TCC	112	chr3	128869334	128872917	C- or G- coord	128871841	128872152	AluSx	128872804	128873108	AluYe6	652	d	81.063	298	2.34e-66
448fe471-3f4e-4dc8-a4e0-6f147dc93abe	Bladder-TCC	124	chr4	323285	328232	C- or G- coord	324744	325046	AluSg	327521	327826	AluSx	2475	d	84.667	297	7.99e-85
448fe471-3f4e-4dc8-a4e0-6f147dc93abe	Bladder-TCC	124	chr4	323285	328232	C- or G- coord	324744	325046	AluSg	326795	327051	AluSc5	1749	d	85.49	253	8.1e-75
448fe471-3f4e-4dc8-a4e0-6f147dc93abe	Bladder-TCC	124	chr4	323285	328232	C- or G- coord	326162	326458	AluSq2	327521	327826	AluSx	1063	d	83	295	7.93e-75
448fe471-3f4e-4dc8-a4e0-6f147dc93abe	Bladder-TCC	131	chr4	40501270	40512731	C- or G- coord	40501415	40501724	AluSg	40511617	40511919	AluY	9893	d	81.333	293	1.42e-65
448fe471-3f4e-4dc8-a4e0-6f147dc93abe	Bladder-TCC	131	chr4	40501270	40512731	C- or G- coord	40507224	40507523	AluSz	40508996	40509273	AluSx	1473	c	81.91	195	1.83e-44
448fe471-3f4e-4dc8-a4e0-6f147dc93abe	Bladder-TCC	131	chr4	40501270	40512731	C- or G- coord	40508996	40509273	AluSx	40510896	40511177	AluSx	1623	d	86.567	265	7.43e-83
448fe471-3f4e-4dc8-a4e0-6f147dc93abe	Bladder-TCC	131	chr4	40501270	40512731	C- or G- coord	40508996	40509273	AluSx	40511617	40511919	AluY	2344	d	79.468	256	7.81e-48
448fe471-3f4e-4dc8-a4e0-6f147dc93abe	Bladder-TCC	132	chr4	40654141	40657049	C- or G- coord	40653912	40654203	AluSg	40654726	40654982	AluSp	523	c	85.098	252	1.24e-72
448fe471-3f4e-4dc8-a4e0-6f147dc93abe	Bladder-TCC	132	chr4	40654141	40657049	C- or G- coord	40653912	40654203	AluSg	40656707	40657018	AluY	2504	c	82.41	288	2.68e-69
448fe471-3f4e-4dc8-a4e0-6f147dc93abe	Bladder-TCC	132	chr4	40654141	40657049	C- or G- coord	40654206	40654504	AluSx	40656707	40657018	AluY	2203	c	80.065	284	1.29e-57
448fe471-3f4e-4dc8-a4e0-6f147dc93abe	Bladder-TCC	132	chr4	40654141	40657049	C- or G- coord	40654726	40654982	AluSp	40655873	40656173	AluSx	891	d	86.64	245	3.86e-77
448fe471-3f4e-4dc8-a4e0-6f147dc93abe	Bladder-TCC	132	chr4	40654141	40657049	C- or G- coord	40655873	40656173	AluSx	40656707	40657018	AluY	534	c	83.553	288	5.89e-76
448fe471-3f4e-4dc8-a4e0-6f147dc93abe	Bladder-TCC	143	chr4	135426420	135446098	CG multiple-switch	135437876	135438191	AluSz	135442386	135442692	AluSx1	4195	c	86.992	122	4.04e-37
448fe471-3f4e-4dc8-a4e0-6f147dc93abe	Bladder-TCC	145	chr4	140870889	140875011	coord with terminal CG	140871205	140871493	AluSx3	140873036	140873342	AluSq2	1543	d	85.259	244	9.71e-71
448fe471-3f4e-4dc8-a4e0-6f147dc93abe	Bladder-TCC	154	chr4	185420391	185430308	C- or G- coord	185423678	185423962	AluSx1	185427255	185427567	AluSx	3293	c	84.211	223	6.61e-61
448fe471-3f4e-4dc8-a4e0-6f147dc93abe	Bladder-TCC	155	chr4	185924605	185957333	CG multiple-switch	185927082	185927377	AluSx1	185949382	185949689	AluSz	22005	d	84.848	294	1.53e-84
448fe471-3f4e-4dc8-a4e0-6f147dc93abe	Bladder-TCC	155	chr4	185924605	185957333	CG multiple-switch	185927082	185927377	AluSx1	185933744	185934049	AluSq2	6367	d	85.159	281	9.22e-82
448fe471-3f4e-4dc8-a4e0-6f147dc93abe	Bladder-TCC	155	chr4	185924605	185957333	CG multiple-switch	185927082	185927377	AluSx1	185952076	185952392	AluSx	24699	d	82.781	286	9.35e-72
448fe471-3f4e-4dc8-a4e0-6f147dc93abe	Bladder-TCC	155	chr4	185924605	185957333	CG multiple-switch	185927549	185927851	AluSx	185933744	185934049	AluSq2	5893	d	88.031	258	2.61e-87
448fe471-3f4e-4dc8-a4e0-6f147dc93abe	Bladder-TCC	155	chr4	185924605	185957333	CG multiple-switch	185927549	185927851	AluSx	185949382	185949689	AluSz	21531	d	83.729	289	9.51e-77
448fe471-3f4e-4dc8-a4e0-6f147dc93abe	Bladder-TCC	155	chr4	185924605	185957333	CG multiple-switch	185928891	185929169	AluSz	185933744	185934049	AluSq2	4575	d	86.296	266	2.41e-82
448fe471-3f4e-4dc8-a4e0-6f147dc93abe	Bladder-TCC	155	chr4	185924605	185957333	CG multiple-switch	185928891	185929169	AluSz	185955946	185956250	AluSx1	26777	d	85.992	254	2.43e-77
448fe471-3f4e-4dc8-a4e0-6f147dc93abe	Bladder-TCC	163	chr5	68782636	68784003	coord with terminal CG	68782980	68783269	AluSz	68783812	68784114	AluSp	543	d	80.69	284	2.8e-61
448fe471-3f4e-4dc8-a4e0-6f147dc93abe	Bladder-TCC	183	chr6	7419462	7425582	coord with terminal CG	7420183	7420482	AluSx1	7422981	7423290	AluSx	2499	d	85.567	285	2.2e-85
448fe471-3f4e-4dc8-a4e0-6f147dc93abe	Bladder-TCC	183	chr6	7419462	7425582	coord with terminal CG	7420183	7420482	AluSx1	7421742	7422036	AluSg	1260	d	82.23	282	1.35e-67
448fe471-3f4e-4dc8-a4e0-6f147dc93abe	Bladder-TCC	183	chr6	7419462	7425582	coord with terminal CG	7421742	7422036	AluSg	7425544	7425842	AluSq2	3508	c	82.87	212	1.36e-52
448fe471-3f4e-4dc8-a4e0-6f147dc93abe	Bladder-TCC	196	chr6	28901359	28908942	C- or G- coord	28902159	28902472	AluSz	28902587	28902893	AluSp	115	c	82.792	302	2.54e-76
448fe471-3f4e-4dc8-a4e0-6f147dc93abe	Bladder-TCC	196	chr6	28901359	28908942	C- or G- coord	28904183	28904490	AluSc	28907344	28907638	AluSp	2854	d	78.146	292	5.63e-48
448fe471-3f4e-4dc8-a4e0-6f147dc93abe	Bladder-TCC	196	chr6	28901359	28908942	C- or G- coord	28905529	28905664	AluSz	28907344	28907638	AluSp	1680	d	83.74	120	1.89e-29
448fe471-3f4e-4dc8-a4e0-6f147dc93abe	Bladder-TCC	238	chr7	32941450	32944373	C- or G- coord	32943263	32943561	AluSx3	32943717	32944004	AluJb	156	d	76.645	286	2.22e-39
448fe471-3f4e-4dc8-a4e0-6f147dc93abe	Bladder-TCC	260	chr7	140536612	140550031	CG single-switch	140540309	140540572	AluJb	140540576	140540814	AluJb	4	c	87.281	227	1.31e-73
448fe471-3f4e-4dc8-a4e0-6f147dc93abe	Bladder-TCC	281	chr8	120909095	120915061	CG single-switch	120909493	120909791	AluSg	120914586	120914877	AluSx	4795	c	85.053	276	7.49e-80
448fe471-3f4e-4dc8-a4e0-6f147dc93abe	Bladder-TCC	330	chr11	64701020	64711194	CG multiple-switch	64706650	64706871	AluSz	64708846	64709148	AluSx1	1975	d	82.648	212	1.19e-50
448fe471-3f4e-4dc8-a4e0-6f147dc93abe	Bladder-TCC	330	chr11	64701020	64711194	CG multiple-switch	64708284	64708609	AluY	64708846	64709148	AluSx1	237	d	82.524	301	2.86e-73
448fe471-3f4e-4dc8-a4e0-6f147dc93abe	Bladder-TCC	331	chr11	73468305	73475068	coord with terminal CG	73468177	73468516	AluSx1	73473188	73473483	AluSq2	4672	d	84.127	183	2.77e-48
448fe471-3f4e-4dc8-a4e0-6f147dc93abe	Bladder-TCC	349	chr12	50603558	50608048	coord with terminal CG	50604823	50605135	AluSq2	50606589	50606912	AluSz6	1454	c	80.488	271	1.47e-56
448fe471-3f4e-4dc8-a4e0-6f147dc93abe	Bladder-TCC	354	chr12	76344217	76364659	C- or G- coord	76345980	76346286	AluSq2	76361315	76361619	AluYk3	15029	d	83.729	290	2.25e-77
448fe471-3f4e-4dc8-a4e0-6f147dc93abe	Bladder-TCC	354	chr12	76344217	76364659	C- or G- coord	76350209	76350512	AluSx1	76361315	76361619	AluYk3	10803	d	81.419	291	2.93e-66
448fe471-3f4e-4dc8-a4e0-6f147dc93abe	Bladder-TCC	354	chr12	76344217	76364659	C- or G- coord	76355463	76355776	AluJr	76361752	76362048	AluJb	5976	d	75.254	287	5.28e-34
448fe471-3f4e-4dc8-a4e0-6f147dc93abe	Bladder-TCC	379	chr13	99264907	99273411	C- or G- coord	99265077	99265377	AluSq2	99272641	99272935	AluY	7264	d	84.8	244	1.96e-68
448fe471-3f4e-4dc8-a4e0-6f147dc93abe	Bladder-TCC	379	chr13	99264907	99273411	C- or G- coord	99265077	99265377	AluSq2	99269936	99270229	AluSx3	4559	d	82.197	259	9.18e-62
448fe471-3f4e-4dc8-a4e0-6f147dc93abe	Bladder-TCC	379	chr13	99264907	99273411	C- or G- coord	99268480	99268767	AluSx	99270702	99270992	AluSg	1935	c	84.1	234	1.88e-63
448fe471-3f4e-4dc8-a4e0-6f147dc93abe	Bladder-TCC	379	chr13	99264907	99273411	C- or G- coord	99270702	99270992	AluSg	99272641	99272935	AluY	1649	d	81.818	273	6.85e-63
448fe471-3f4e-4dc8-a4e0-6f147dc93abe	Bladder-TCC	379	chr13	99264907	99273411	C- or G- coord	99270702	99270992	AluSg	99273228	99273525	AluSq	2236	d	81.786	266	8.86e-62
448fe471-3f4e-4dc8-a4e0-6f147dc93abe	Bladder-TCC	379	chr13	99264907	99273411	C- or G- coord	99272232	99272523	AluSz	99273228	99273525	AluSq	705	d	81.633	235	1.94e-53
448fe471-3f4e-4dc8-a4e0-6f147dc93abe	Bladder-TCC	400	chr15	42951021	42952584	C- or G- coord	42951029	42951335	AluSz	42951712	42952021	AluY	377	c	82.117	269	5.08e-64
448fe471-3f4e-4dc8-a4e0-6f147dc93abe	Bladder-TCC	418	chr16	539250	544659	CG single-switch	543605	543890	AluYc	544341	544632	AluY	451	d	82.534	276	2.55e-68
448fe471-3f4e-4dc8-a4e0-6f147dc93abe	Bladder-TCC	418	chr16	539250	544659	CG single-switch	543905	544188	AluYc	544341	544632	AluY	153	d	82.986	273	1.96e-69
448fe471-3f4e-4dc8-a4e0-6f147dc93abe	Bladder-TCC	427	chr16	17513094	17518546	C- or G- coord	17515849	17516043	AluYc	17518447	17518746	AluSg	2404	d	85.714	192	3.42e-56
448fe471-3f4e-4dc8-a4e0-6f147dc93abe	Bladder-TCC	428	chr16	19034797	19037748	CG multiple-switch	19034757	19035067	AluSx	19036053	19036336	AluY	986	d	82.979	279	6.44e-71
448fe471-3f4e-4dc8-a4e0-6f147dc93abe	Bladder-TCC	430	chr16	22279408	22289692	CG single-switch	22279488	22279786	AluSx1	22279999	22280288	AluSx	213	d	82.456	274	1.24e-66
448fe471-3f4e-4dc8-a4e0-6f147dc93abe	Bladder-TCC	430	chr16	22279408	22289692	CG single-switch	22279488	22279786	AluSx1	22289244	22289553	AluJr	9458	d	75.085	281	1.01e-32
448fe471-3f4e-4dc8-a4e0-6f147dc93abe	Bladder-TCC	430	chr16	22279408	22289692	CG single-switch	22279999	22280288	AluSx	22286964	22287262	AluSx	6676	c	82.456	281	2.58e-68
448fe471-3f4e-4dc8-a4e0-6f147dc93abe	Bladder-TCC	430	chr16	22279408	22289692	CG single-switch	22279999	22280288	AluSx	22286652	22286963	AluSx1	6364	c	80	282	3.38e-57
448fe471-3f4e-4dc8-a4e0-6f147dc93abe	Bladder-TCC	430	chr16	22279408	22289692	CG single-switch	22281274	22281444	AluSx1	22285482	22285789	AluSx3	4038	d	85.625	157	1.19e-44
448fe471-3f4e-4dc8-a4e0-6f147dc93abe	Bladder-TCC	440	chr16	81291534	81296779	C- or G- coord	81292817	81293118	AluSq2	81296714	81296995	AluSc8	3596	c	85.377	209	1.72e-60
448fe471-3f4e-4dc8-a4e0-6f147dc93abe	Bladder-TCC	443	chr17	1565479	1571388	C- or G- coord	1568552	1568851	AluY	1570833	1571135	AluSx4	1982	c	84.211	283	6.48e-78
448fe471-3f4e-4dc8-a4e0-6f147dc93abe	Bladder-TCC	443	chr17	1565479	1571388	C- or G- coord	1568857	1569166	AluSg4	1570833	1571135	AluSx4	1667	c	87.838	291	1.81e-98
448fe471-3f4e-4dc8-a4e0-6f147dc93abe	Bladder-TCC	443	chr17	1565479	1571388	C- or G- coord	1570187	1570477	AluSg	1570833	1571135	AluSx4	356	c	85.862	289	6.19e-88
448fe471-3f4e-4dc8-a4e0-6f147dc93abe	Bladder-TCC	450	chr17	29111901	29115450	CG single-switch	29113261	29113554	AluSg7	29115065	29115371	AluSc8	1511	d	81.597	283	8.83e-65
448fe471-3f4e-4dc8-a4e0-6f147dc93abe	Bladder-TCC	450	chr17	29111901	29115450	CG single-switch	29113729	29114017	AluSp	29115065	29115371	AluSc8	1048	d	82.818	283	2.39e-70
448fe471-3f4e-4dc8-a4e0-6f147dc93abe	Bladder-TCC	450	chr17	29111901	29115450	CG single-switch	29114021	29114152	AluSx	29114736	29115026	AluSx	584	d	90.84	129	6.47e-48
448fe471-3f4e-4dc8-a4e0-6f147dc93abe	Bladder-TCC	452	chr17	31124073	31133410	CG single-switch	31123989	31124286	AluSc8	31132995	31133303	AluSc8	8709	d	81.443	284	1.57e-64
448fe471-3f4e-4dc8-a4e0-6f147dc93abe	Bladder-TCC	456	chr17	40102285	40106026	coord with terminal CG	40102573	40102877	AluSx1	40105545	40105665	AluJr	2668	d	80.165	119	8.28e-22
448fe471-3f4e-4dc8-a4e0-6f147dc93abe	Bladder-TCC	456	chr17	40102285	40106026	coord with terminal CG	40103621	40103931	AluSx	40106017	40106304	AluSx1	2086	c	83.214	276	1.02e-70
448fe471-3f4e-4dc8-a4e0-6f147dc93abe	Bladder-TCC	456	chr17	40102285	40106026	coord with terminal CG	40103621	40103931	AluSx	40105068	40105375	AluSq4	1137	c	81.728	298	3.66e-70
448fe471-3f4e-4dc8-a4e0-6f147dc93abe	Bladder-TCC	456	chr17	40102285	40106026	coord with terminal CG	40105545	40105665	AluJr	40106017	40106304	AluSx1	352	c	87.611	110	1.84e-34
448fe471-3f4e-4dc8-a4e0-6f147dc93abe	Bladder-TCC	469	chr17	79463657	79466749	C- or G- coord	79463896	79464203	AluSz	79464302	79464613	AluSz	99	c	82.06	294	6.94e-70
448fe471-3f4e-4dc8-a4e0-6f147dc93abe	Bladder-TCC	469	chr17	79463657	79466749	C- or G- coord	79464302	79464613	AluSz	79464698	79465003	AluSz	85	d	84	292	8.98e-79
448fe471-3f4e-4dc8-a4e0-6f147dc93abe	Bladder-TCC	469	chr17	79463657	79466749	C- or G- coord	79464302	79464613	AluSz	79465302	79465604	AluSx	689	d	83.562	286	5.4e-76
448fe471-3f4e-4dc8-a4e0-6f147dc93abe	Bladder-TCC	484	chr18	55980020	55997108	C- or G- coord	55981367	55981665	AluSz	55996586	55996881	AluSg	14921	c	84.099	278	2.46e-75
448fe471-3f4e-4dc8-a4e0-6f147dc93abe	Bladder-TCC	484	chr18	55980020	55997108	C- or G- coord	55987764	55988047	AluJr	55995183	55995496	AluSz	7136	c	78.148	263	1.13e-43
448fe471-3f4e-4dc8-a4e0-6f147dc93abe	Bladder-TCC	492	chr19	4810178	4827427	coord with terminal CG	4810115	4810393	AluY	4819603	4819901	AluSq2	9210	d	88.722	262	1.94e-91
448fe471-3f4e-4dc8-a4e0-6f147dc93abe	Bladder-TCC	492	chr19	4810178	4827427	coord with terminal CG	4810115	4810393	AluY	4823195	4823497	AluSx1	12802	d	87.726	274	6.99e-91
448fe471-3f4e-4dc8-a4e0-6f147dc93abe	Bladder-TCC	492	chr19	4810178	4827427	coord with terminal CG	4810115	4810393	AluY	4824663	4824967	AluSx1	14270	d	85.199	274	3.3e-79
448fe471-3f4e-4dc8-a4e0-6f147dc93abe	Bladder-TCC	492	chr19	4810178	4827427	coord with terminal CG	4810115	4810393	AluY	4811130	4811458	AluSq2	737	d	81.973	274	3.37e-64
448fe471-3f4e-4dc8-a4e0-6f147dc93abe	Bladder-TCC	492	chr19	4810178	4827427	coord with terminal CG	4810394	4810682	AluSz	4823195	4823497	AluSx1	12513	d	82.927	285	5.77e-72
448fe471-3f4e-4dc8-a4e0-6f147dc93abe	Bladder-TCC	492	chr19	4810178	4827427	coord with terminal CG	4810394	4810682	AluSz	4825688	4825999	AluSq2	15006	d	81.1	286	1.63e-62
448fe471-3f4e-4dc8-a4e0-6f147dc93abe	Bladder-TCC	492	chr19	4810178	4827427	coord with terminal CG	4810394	4810682	AluSz	4827081	4827413	AluSp	16399	d	85.782	209	2.1e-61
448fe471-3f4e-4dc8-a4e0-6f147dc93abe	Bladder-TCC	492	chr19	4810178	4827427	coord with terminal CG	4810394	4810682	AluSz	4811130	4811458	AluSq2	448	d	80.645	287	2.72e-60
448fe471-3f4e-4dc8-a4e0-6f147dc93abe	Bladder-TCC	492	chr19	4810178	4827427	coord with terminal CG	4810394	4810682	AluSz	4820923	4821221	AluSx1	10241	d	80	286	7.62e-56
448fe471-3f4e-4dc8-a4e0-6f147dc93abe	Bladder-TCC	492	chr19	4810178	4827427	coord with terminal CG	4810394	4810682	AluSz	4820595	4820912	AluSx3	9913	d	79.853	249	5.98e-47
448fe471-3f4e-4dc8-a4e0-6f147dc93abe	Bladder-TCC	492	chr19	4810178	4827427	coord with terminal CG	4811130	4811458	AluSq2	4813706	4814017	AluSq2	2248	c	84.155	265	1.84e-72
448fe471-3f4e-4dc8-a4e0-6f147dc93abe	Bladder-TCC	492	chr19	4810178	4827427	coord with terminal CG	4811130	4811458	AluSq2	4812278	4812574	AluY	820	c	80.38	294	8.68e-61
448fe471-3f4e-4dc8-a4e0-6f147dc93abe	Bladder-TCC	492	chr19	4810178	4827427	coord with terminal CG	4811130	4811458	AluSq2	4824342	4824638	AluSx	12884	c	80.192	293	4.04e-59
448fe471-3f4e-4dc8-a4e0-6f147dc93abe	Bladder-TCC	492	chr19	4810178	4827427	coord with terminal CG	4811130	4811458	AluSq2	4826330	4826635	AluSz	14872	c	80.827	247	6.8e-52
448fe471-3f4e-4dc8-a4e0-6f147dc93abe	Bladder-TCC	492	chr19	4810178	4827427	coord with terminal CG	4811130	4811458	AluSq2	4824019	4824319	AluSz6	12561	c	80.597	250	6.8e-52
448fe471-3f4e-4dc8-a4e0-6f147dc93abe	Bladder-TCC	492	chr19	4810178	4827427	coord with terminal CG	4812278	4812574	AluY	4823195	4823497	AluSx1	10621	d	88.475	292	7.36e-101
448fe471-3f4e-4dc8-a4e0-6f147dc93abe	Bladder-TCC	492	chr19	4810178	4827427	coord with terminal CG	4812278	4812574	AluY	4814414	4814710	AluSx1	1840	d	84.512	292	2.11e-81
448fe471-3f4e-4dc8-a4e0-6f147dc93abe	Bladder-TCC	492	chr19	4810178	4827427	coord with terminal CG	4812278	4812574	AluY	4825688	4825999	AluSq2	13114	d	84.407	291	7.57e-81
448fe471-3f4e-4dc8-a4e0-6f147dc93abe	Bladder-TCC	492	chr19	4810178	4827427	coord with terminal CG	4812278	4812574	AluY	4827081	4827413	AluSp	14507	d	86.547	219	5.98e-67
448fe471-3f4e-4dc8-a4e0-6f147dc93abe	Bladder-TCC	492	chr19	4810178	4827427	coord with terminal CG	4812577	4812870	AluSc8	4820151	4820448	AluSx3	7281	d	82.986	286	1.63e-72
448fe471-3f4e-4dc8-a4e0-6f147dc93abe	Bladder-TCC	492	chr19	4810178	4827427	coord with terminal CG	4812577	4812870	AluSc8	4825688	4825999	AluSq2	12818	d	82.927	284	5.88e-72
448fe471-3f4e-4dc8-a4e0-6f147dc93abe	Bladder-TCC	492	chr19	4810178	4827427	coord with terminal CG	4813706	4814017	AluSq2	4820151	4820448	AluSx3	6134	d	86.552	286	3.66e-89
448fe471-3f4e-4dc8-a4e0-6f147dc93abe	Bladder-TCC	492	chr19	4810178	4827427	coord with terminal CG	4813706	4814017	AluSq2	4818840	4819136	AluSx	4823	d	85.567	286	1.02e-84
448fe471-3f4e-4dc8-a4e0-6f147dc93abe	Bladder-TCC	492	chr19	4810178	4827427	coord with terminal CG	4813706	4814017	AluSq2	4824663	4824967	AluSx1	10646	d	84.564	294	1.71e-82
448fe471-3f4e-4dc8-a4e0-6f147dc93abe	Bladder-TCC	492	chr19	4810178	4827427	coord with terminal CG	4813706	4814017	AluSq2	4823195	4823497	AluSx1	9178	d	84.175	291	1.03e-79
448fe471-3f4e-4dc8-a4e0-6f147dc93abe	Bladder-TCC	492	chr19	4810178	4827427	coord with terminal CG	4813706	4814017	AluSq2	4820595	4820912	AluSx3	6578	d	81.786	257	1.37e-58
448fe471-3f4e-4dc8-a4e0-6f147dc93abe	Bladder-TCC	492	chr19	4810178	4827427	coord with terminal CG	4814020	4814328	AluSz	4818840	4819136	AluSx	4512	d	82.591	244	1.05e-59
448fe471-3f4e-4dc8-a4e0-6f147dc93abe	Bladder-TCC	492	chr19	4810178	4827427	coord with terminal CG	4814020	4814328	AluSz	4827081	4827413	AluSp	12753	d	84.36	209	2.27e-56
448fe471-3f4e-4dc8-a4e0-6f147dc93abe	Bladder-TCC	492	chr19	4810178	4827427	coord with terminal CG	4814020	4814328	AluSz	4819137	4819301	AluJr	4809	d	77.444	131	5.17e-18
448fe471-3f4e-4dc8-a4e0-6f147dc93abe	Bladder-TCC	492	chr19	4810178	4827427	coord with terminal CG	4814414	4814710	AluSx1	4824342	4824638	AluSx	9632	c	84.536	286	3.52e-79
448fe471-3f4e-4dc8-a4e0-6f147dc93abe	Bladder-TCC	492	chr19	4810178	4827427	coord with terminal CG	4814414	4814710	AluSx1	4826330	4826635	AluSz	11620	c	83.456	270	2.76e-70
448fe471-3f4e-4dc8-a4e0-6f147dc93abe	Bladder-TCC	492	chr19	4810178	4827427	coord with terminal CG	4818840	4819136	AluSx	4822248	4822554	AluSx1	3112	c	82.828	294	1.28e-73
448fe471-3f4e-4dc8-a4e0-6f147dc93abe	Bladder-TCC	492	chr19	4810178	4827427	coord with terminal CG	4818840	4819136	AluSx	4826330	4826635	AluSz	7194	c	84.615	245	4.62e-68
448fe471-3f4e-4dc8-a4e0-6f147dc93abe	Bladder-TCC	492	chr19	4810178	4827427	coord with terminal CG	4819603	4819901	AluSq2	4821657	4821955	AluSp	1756	c	84.429	285	3.55e-79
448fe471-3f4e-4dc8-a4e0-6f147dc93abe	Bladder-TCC	492	chr19	4810178	4827427	coord with terminal CG	4819603	4819901	AluSq2	4824342	4824638	AluSx	4441	c	83.162	287	1.29e-73
448fe471-3f4e-4dc8-a4e0-6f147dc93abe	Bladder-TCC	492	chr19	4810178	4827427	coord with terminal CG	4819603	4819901	AluSq2	4824019	4824319	AluSz6	4118	c	83.955	262	1e-69
448fe471-3f4e-4dc8-a4e0-6f147dc93abe	Bladder-TCC	492	chr19	4810178	4827427	coord with terminal CG	4820151	4820448	AluSx3	4822248	4822554	AluSx1	1800	c	88.148	264	1.25e-88
448fe471-3f4e-4dc8-a4e0-6f147dc93abe	Bladder-TCC	492	chr19	4810178	4827427	coord with terminal CG	4820151	4820448	AluSx3	4821956	4822245	AluSp	1508	c	85.223	287	4.54e-83
448fe471-3f4e-4dc8-a4e0-6f147dc93abe	Bladder-TCC	492	chr19	4810178	4827427	coord with terminal CG	4820151	4820448	AluSx3	4826330	4826635	AluSz	5882	c	84.983	288	5.88e-82
448fe471-3f4e-4dc8-a4e0-6f147dc93abe	Bladder-TCC	492	chr19	4810178	4827427	coord with terminal CG	4820151	4820448	AluSx3	4824019	4824319	AluSz6	3571	c	84.228	292	9.83e-80
448fe471-3f4e-4dc8-a4e0-6f147dc93abe	Bladder-TCC	492	chr19	4810178	4827427	coord with terminal CG	4820151	4820448	AluSx3	4821657	4821955	AluSp	1209	c	84.536	285	1.27e-78
448fe471-3f4e-4dc8-a4e0-6f147dc93abe	Bladder-TCC	492	chr19	4810178	4827427	coord with terminal CG	4820595	4820912	AluSx3	4822248	4822554	AluSx1	1336	c	80.392	284	5.04e-58
448fe471-3f4e-4dc8-a4e0-6f147dc93abe	Bladder-TCC	492	chr19	4810178	4827427	coord with terminal CG	4820595	4820912	AluSx3	4824019	4824319	AluSz6	3107	c	79.677	285	1.41e-53
448fe471-3f4e-4dc8-a4e0-6f147dc93abe	Bladder-TCC	492	chr19	4810178	4827427	coord with terminal CG	4821657	4821955	AluSp	4827081	4827413	AluSp	5126	d	83.172	286	1.29e-73
448fe471-3f4e-4dc8-a4e0-6f147dc93abe	Bladder-TCC	492	chr19	4810178	4827427	coord with terminal CG	4821657	4821955	AluSp	4825688	4825999	AluSq2	3733	d	83.219	287	1.29e-73
448fe471-3f4e-4dc8-a4e0-6f147dc93abe	Bladder-TCC	492	chr19	4810178	4827427	coord with terminal CG	4823195	4823497	AluSx1	4826330	4826635	AluSz	2833	c	84.014	293	1e-79
448fe471-3f4e-4dc8-a4e0-6f147dc93abe	Bladder-TCC	492	chr19	4810178	4827427	coord with terminal CG	4824019	4824319	AluSz6	4825688	4825999	AluSq2	1369	d	82.943	291	1.29e-73
448fe471-3f4e-4dc8-a4e0-6f147dc93abe	Bladder-TCC	492	chr19	4810178	4827427	coord with terminal CG	4824342	4824638	AluSx	4827081	4827413	AluSp	2443	d	85.514	213	6.02e-62
448fe471-3f4e-4dc8-a4e0-6f147dc93abe	Bladder-TCC	492	chr19	4810178	4827427	coord with terminal CG	4824663	4824967	AluSx1	4826330	4826635	AluSz	1363	c	82.333	296	2.2e-71
448fe471-3f4e-4dc8-a4e0-6f147dc93abe	Bladder-TCC	492	chr19	4810178	4827427	coord with terminal CG	4825688	4825999	AluSq2	4826330	4826635	AluSz	331	c	84.564	294	6.17e-82
448fe471-3f4e-4dc8-a4e0-6f147dc93abe	Bladder-TCC	492	chr19	4810178	4827427	coord with terminal CG	4826330	4826635	AluSz	4827081	4827413	AluSp	446	d	88.732	212	4.74e-73
448fe471-3f4e-4dc8-a4e0-6f147dc93abe	Bladder-TCC	493	chr19	10763112	10773364	C- or G- coord	10763546	10763842	AluSx3	10769256	10769552	AluYj4	5414	d	85.135	291	1.51e-84
448fe471-3f4e-4dc8-a4e0-6f147dc93abe	Bladder-TCC	493	chr19	10763112	10773364	C- or G- coord	10763546	10763842	AluSx3	10771775	10772076	AluSz	7933	d	83.165	289	1.97e-73
448fe471-3f4e-4dc8-a4e0-6f147dc93abe	Bladder-TCC	496	chr19	12420808	12423533	C- or G- coord	12420566	12420872	AluSg	12421722	12422024	AluSz	850	d	78.105	293	2.61e-49
448fe471-3f4e-4dc8-a4e0-6f147dc93abe	Bladder-TCC	496	chr19	12420808	12423533	C- or G- coord	12422579	12422884	AluSq	12423463	12423764	AluY	579	c	85.763	289	4.11e-87
448fe471-3f4e-4dc8-a4e0-6f147dc93abe	Bladder-TCC	498	chr19	33155649	33162102	CG multiple-switch	33156670	33156973	AluSz6	33161618	33161910	AluSz	4645	d	77.075	238	4.34e-35
448fe471-3f4e-4dc8-a4e0-6f147dc93abe	Bladder-TCC	506	chr19	47941686	47948942	C- or G- coord	47942503	47942819	AluSq2	47948383	47948665	AluSp	5564	c	85.87	270	6.18e-82
448fe471-3f4e-4dc8-a4e0-6f147dc93abe	Bladder-TCC	506	chr19	47941686	47948942	C- or G- coord	47942913	47943218	AluSx1	47945079	47945384	AluSc	1861	d	83.849	283	7.76e-76
448fe471-3f4e-4dc8-a4e0-6f147dc93abe	Bladder-TCC	510	chr19	50905640	50924687	CG multiple-switch	50907522	50907818	AluY	50911308	50911614	AluSc8	3490	d	87.037	266	1.27e-85
448fe471-3f4e-4dc8-a4e0-6f147dc93abe	Bladder-TCC	510	chr19	50905640	50924687	CG multiple-switch	50907824	50908002	AluSx	50914816	50915110	AluSg	6814	d	85.256	155	1.33e-43
448fe471-3f4e-4dc8-a4e0-6f147dc93abe	Bladder-TCC	510	chr19	50905640	50924687	CG multiple-switch	50907824	50908002	AluSx	50911129	50911301	AluJr	3127	d	82.171	126	4.89e-28
448fe471-3f4e-4dc8-a4e0-6f147dc93abe	Bladder-TCC	510	chr19	50905640	50924687	CG multiple-switch	50910805	50911128	AluYj4	50911308	50911614	AluSc8	180	d	81.481	304	8.58e-68
448fe471-3f4e-4dc8-a4e0-6f147dc93abe	Bladder-TCC	510	chr19	50905640	50924687	CG multiple-switch	50911129	50911301	AluJr	50923881	50924183	AluSz	12580	c	83.803	138	1.01e-34
448fe471-3f4e-4dc8-a4e0-6f147dc93abe	Bladder-TCC	510	chr19	50905640	50924687	CG multiple-switch	50911308	50911614	AluSc8	50924577	50924877	AluSc	12963	c	84.314	298	2.86e-82
448fe471-3f4e-4dc8-a4e0-6f147dc93abe	Bladder-TCC	510	chr19	50905640	50924687	CG multiple-switch	50914816	50915110	AluSg	50915400	50915709	AluSx1	290	c	88.095	288	2.07e-98
448fe471-3f4e-4dc8-a4e0-6f147dc93abe	Bladder-TCC	510	chr19	50905640	50924687	CG multiple-switch	50914816	50915110	AluSg	50924577	50924877	AluSc	9467	c	87.018	282	3.49e-91
448fe471-3f4e-4dc8-a4e0-6f147dc93abe	Bladder-TCC	513	chr19	56541404	56542105	C- or G- coord	56541141	56541434	AluSg	56542071	56542377	AluSg4	637	c	84.483	288	2.75e-81
448fe471-3f4e-4dc8-a4e0-6f147dc93abe	Bladder-TCC	515	chr19	59083398	59093667	CG multiple-switch	59085772	59086079	AluSx	59091965	59092261	AluSq2	5886	d	85.085	287	1.25e-83
448fe471-3f4e-4dc8-a4e0-6f147dc93abe	Bladder-TCC	515	chr19	59083398	59093667	CG multiple-switch	59086263	59086573	AluYa5	59087937	59088116	AluSz	1364	c	88.506	171	4.7e-58
448fe471-3f4e-4dc8-a4e0-6f147dc93abe	Bladder-TCC	515	chr19	59083398	59093667	CG multiple-switch	59086263	59086573	AluYa5	59088151	59088301	AluSz	1578	c	88	148	4.77e-48
448fe471-3f4e-4dc8-a4e0-6f147dc93abe	Bladder-TCC	515	chr19	59083398	59093667	CG multiple-switch	59088329	59088622	AluSg	59091965	59092261	AluSq2	3343	d	82.877	286	2.02e-71
448fe471-3f4e-4dc8-a4e0-6f147dc93abe	Bladder-TCC	526	chr20	32362724	32363622	C- or G- coord	32362493	32362768	AluJb	32363519	32363805	AluJo	751	c	79.116	241	1.21e-44
448fe471-3f4e-4dc8-a4e0-6f147dc93abe	Bladder-TCC	529	chr20	34214974	34224172	coord with terminal CG	34217933	34218247	AluSx1	34222660	34222964	AluJr	4413	c	82.031	124	6.93e-27
448fe471-3f4e-4dc8-a4e0-6f147dc93abe	Bladder-TCC	547	chr21	44398004	44404891	C- or G- coord	44398584	44398893	AluSz	44402558	44402857	AluSp	3665	d	85.953	294	3.17e-90
448fe471-3f4e-4dc8-a4e0-6f147dc93abe	Bladder-TCC	547	chr21	44398004	44404891	C- or G- coord	44402558	44402857	AluSp	44404493	44404797	AluSp	1636	c	88.889	285	2.35e-101
448fe471-3f4e-4dc8-a4e0-6f147dc93abe	Bladder-TCC	553	chr22	32478602	32484612	C- or G- coord	32481847	32482143	AluY	32484324	32484625	AluSq2	2181	c	83.165	292	2.81e-76
448fe471-3f4e-4dc8-a4e0-6f147dc93abe	Bladder-TCC	559	chr22	38250707	38262985	CG multiple-switch	38252053	38252383	AluSx1	38262524	38262814	AluSx3	10141	d	80.333	276	5.06e-56
448fe471-3f4e-4dc8-a4e0-6f147dc93abe	Bladder-TCC	559	chr22	38250707	38262985	CG multiple-switch	38252053	38252383	AluSx1	38257411	38257709	AluSx4	5028	d	84.541	204	5.06e-56
448fe471-3f4e-4dc8-a4e0-6f147dc93abe	Bladder-TCC	559	chr22	38250707	38262985	CG multiple-switch	38252053	38252383	AluSx1	38253087	38253399	AluY	704	d	84.434	200	8.47e-54
448fe471-3f4e-4dc8-a4e0-6f147dc93abe	Bladder-TCC	559	chr22	38250707	38262985	CG multiple-switch	38253087	38253399	AluY	38253573	38253840	AluSx1	174	c	79.861	265	4.81e-51
448fe471-3f4e-4dc8-a4e0-6f147dc93abe	Bladder-TCC	559	chr22	38250707	38262985	CG multiple-switch	38253573	38253840	AluSx1	38257411	38257709	AluSx4	3571	d	83.032	265	1.11e-66
448fe471-3f4e-4dc8-a4e0-6f147dc93abe	Bladder-TCC	559	chr22	38250707	38262985	CG multiple-switch	38255378	38255688	AluY	38259791	38260086	AluY	4103	d	87.375	294	3.47e-97
448fe471-3f4e-4dc8-a4e0-6f147dc93abe	Bladder-TCC	559	chr22	38250707	38262985	CG multiple-switch	38256352	38256679	AluSx	38257411	38257709	AluSx4	732	d	80.818	297	2.3e-64
448fe471-3f4e-4dc8-a4e0-6f147dc93abe	Bladder-TCC	559	chr22	38250707	38262985	CG multiple-switch	38257411	38257709	AluSx4	38260548	38260845	AluSx1	2839	c	85.235	292	5.65e-85
448fe471-3f4e-4dc8-a4e0-6f147dc93abe	Bladder-TCC	559	chr22	38250707	38262985	CG multiple-switch	38255378	38255688	AluY	38257411	38257709	AluSx4	1723	d	82.609	292	9.58e-73
448fe471-3f4e-4dc8-a4e0-6f147dc93abe	Bladder-TCC	559	chr22	38250707	38262985	CG multiple-switch	38260548	38260845	AluSx1	38262524	38262814	AluSx3	1679	d	84.912	281	5.67e-80
448fe471-3f4e-4dc8-a4e0-6f147dc93abe	Bladder-TCC	578	chrX	70408602	70410604	coord with terminal CG	70409027	70409346	AluSz	70409405	70409714	AluSp	59	d	83.566	281	8.84e-74
448fe471-3f4e-4dc8-a4e0-6f147dc93abe	Bladder-TCC	583	chrX	134085703	134098492	coord with terminal CG	134086448	134086728	AluSz6	134091550	134091815	AluSg	4822	c	80.476	206	7.32e-42
448fe471-3f4e-4dc8-a4e0-6f147dc93abe	Bladder-TCC	583	chrX	134085703	134098492	coord with terminal CG	134088454	134088742	AluSc5	134097713	134098007	AluSx4	8971	d	85.932	258	5.5e-78
448fe471-3f4e-4dc8-a4e0-6f147dc93abe	Bladder-TCC	583	chrX	134085703	134098492	coord with terminal CG	134088454	134088742	AluSc5	134095391	134095682	AluSx	6649	d	85.606	258	7.12e-77
448fe471-3f4e-4dc8-a4e0-6f147dc93abe	Bladder-TCC	583	chrX	134085703	134098492	coord with terminal CG	134089706	134089996	AluSx1	134095391	134095682	AluSx	5395	d	85.425	242	9.34e-71
448fe471-3f4e-4dc8-a4e0-6f147dc93abe	Bladder-TCC	583	chrX	134085703	134098492	coord with terminal CG	134089706	134089996	AluSx1	134097713	134098007	AluSx4	7717	d	85.043	231	9.4e-66
448fe471-3f4e-4dc8-a4e0-6f147dc93abe	Bladder-TCC	583	chrX	134085703	134098492	coord with terminal CG	134090358	134090485	AluSq2	134097713	134098007	AluSx4	7228	d	89.381	110	8.79e-38
448fe471-3f4e-4dc8-a4e0-6f147dc93abe	Bladder-TCC	584	chrX	135981169	135992524	CG multiple-switch	135981880	135982202	AluY	135988273	135988573	AluSz	6071	d	81.69	279	7.56e-64
448fe471-3f4e-4dc8-a4e0-6f147dc93abe	Bladder-TCC	584	chrX	135981169	135992524	CG multiple-switch	135981880	135982202	AluY	135986651	135986940	AluY	4449	d	82.374	266	7.56e-64
448fe471-3f4e-4dc8-a4e0-6f147dc93abe	Bladder-TCC	584	chrX	135981169	135992524	CG multiple-switch	135982711	135983018	AluSx1	135988273	135988573	AluSz	5255	d	82.192	287	2.57e-68
448fe471-3f4e-4dc8-a4e0-6f147dc93abe	Bladder-TCC	584	chrX	135981169	135992524	CG multiple-switch	135983243	135983534	AluSx1	135988273	135988573	AluSz	4739	d	86.142	263	5.14e-80
448fe471-3f4e-4dc8-a4e0-6f147dc93abe	Bladder-TCC	584	chrX	135981169	135992524	CG multiple-switch	135983535	135983836	AluSz	135988273	135988573	AluSz	4437	d	82.935	289	8.98e-73
448fe471-3f4e-4dc8-a4e0-6f147dc93abe	Bladder-TCC	584	chrX	135981169	135992524	CG multiple-switch	135983535	135983836	AluSz	135987625	135987910	AluSx	3789	d	82.051	261	4.24e-61
448fe471-3f4e-4dc8-a4e0-6f147dc93abe	Bladder-TCC	584	chrX	135981169	135992524	CG multiple-switch	135983972	135984120	AluSx3	135988273	135988573	AluSz	4153	d	90	136	4.41e-48
448fe471-3f4e-4dc8-a4e0-6f147dc93abe	Bladder-TCC	584	chrX	135981169	135992524	CG multiple-switch	135983972	135984120	AluSx3	135987625	135987910	AluSx	3505	d	88.55	130	4.44e-43
448fe471-3f4e-4dc8-a4e0-6f147dc93abe	Bladder-TCC	584	chrX	135981169	135992524	CG multiple-switch	135984181	135984450	AluSx	135990829	135991118	AluSx4	6379	c	84.252	250	2.24e-68
448fe471-3f4e-4dc8-a4e0-6f147dc93abe	Bladder-TCC	584	chrX	135981169	135992524	CG multiple-switch	135984181	135984450	AluSx	135987068	135987368	AluSg	2618	c	83.206	257	1.35e-65
448fe471-3f4e-4dc8-a4e0-6f147dc93abe	Bladder-TCC	584	chrX	135981169	135992524	CG multiple-switch	135985314	135985624	AluSx	135988273	135988573	AluSz	2649	d	82.724	294	3.33e-72
448fe471-3f4e-4dc8-a4e0-6f147dc93abe	Bladder-TCC	584	chrX	135981169	135992524	CG multiple-switch	135985815	135986110	AluSz	135988273	135988573	AluSz	2163	d	83.557	293	3.14e-77
448fe471-3f4e-4dc8-a4e0-6f147dc93abe	Bladder-TCC	584	chrX	135981169	135992524	CG multiple-switch	135985815	135986110	AluSz	135987625	135987910	AluSx	1515	d	83.509	276	8.79e-73
448fe471-3f4e-4dc8-a4e0-6f147dc93abe	Bladder-TCC	584	chrX	135981169	135992524	CG multiple-switch	135986651	135986940	AluY	135990512	135990818	AluSg	3572	c	81	288	3.14e-62
448fe471-3f4e-4dc8-a4e0-6f147dc93abe	Bladder-TCC	584	chrX	135981169	135992524	CG multiple-switch	135987068	135987368	AluSg	135987625	135987910	AluSx	257	d	83.099	274	1.94e-69
448fe471-3f4e-4dc8-a4e0-6f147dc93abe	Bladder-TCC	584	chrX	135981169	135992524	CG multiple-switch	135987625	135987910	AluSx	135990829	135991118	AluSx4	2919	c	82.686	274	3.07e-67
45a7949d-e63f-4956-866c-df51257032de	Bladder-TCC	2	chr1	25521836	25533355	CG multiple-switch	25528424	25528733	AluSx1	25529492	25529785	AluSp	759	c	78.788	285	5.91e-52
45a7949d-e63f-4956-866c-df51257032de	Bladder-TCC	2	chr1	25521836	25533355	CG multiple-switch	25529492	25529785	AluSp	25529950	25530250	AluSx	165	d	79.522	280	1.2e-53
45a7949d-e63f-4956-866c-df51257032de	Bladder-TCC	40	chr3	9679868	9684870	C- or G- coord	9681183	9681452	AluSx1	9684067	9684371	AluY	2615	d	84.516	149	5.56e-40
45a7949d-e63f-4956-866c-df51257032de	Bladder-TCC	40	chr3	9679868	9684870	C- or G- coord	9681183	9681452	AluSx1	9683789	9684065	AluSp	2337	d	76.494	225	2.03e-29
45a7949d-e63f-4956-866c-df51257032de	Bladder-TCC	40	chr3	9679868	9684870	C- or G- coord	9681603	9681904	AluSx1	9683789	9684065	AluSp	1885	d	85.039	252	9.95e-73
45a7949d-e63f-4956-866c-df51257032de	Bladder-TCC	54	chr3	192061304	192083999	coord with terminal CG	192063195	192063493	AluY	192072493	192072790	AluSx	9000	c	81.911	285	3.04e-67
45a7949d-e63f-4956-866c-df51257032de	Bladder-TCC	54	chr3	192061304	192083999	coord with terminal CG	192072493	192072790	AluSx	192074991	192075286	AluSc5	2201	d	78.425	283	5.18e-50
45a7949d-e63f-4956-866c-df51257032de	Bladder-TCC	73	chr5	138912937	138916082	C- or G- coord	138912954	138913237	AluSq2	138913372	138913664	AluSg4	135	c	83.86	279	1.03e-74
45a7949d-e63f-4956-866c-df51257032de	Bladder-TCC	73	chr5	138912937	138916082	C- or G- coord	138912954	138913237	AluSq2	138915655	138915949	AluSp	2418	c	82.47	248	2.92e-60
45a7949d-e63f-4956-866c-df51257032de	Bladder-TCC	73	chr5	138912937	138916082	C- or G- coord	138913372	138913664	AluSg4	138913871	138914171	AluY	207	d	85.374	290	8.11e-86
45a7949d-e63f-4956-866c-df51257032de	Bladder-TCC	73	chr5	138912937	138916082	C- or G- coord	138913372	138913664	AluSg4	138914754	138915064	AluSg4	1090	d	83.729	282	3.83e-74
45a7949d-e63f-4956-866c-df51257032de	Bladder-TCC	73	chr5	138912937	138916082	C- or G- coord	138913372	138913664	AluSg4	138914172	138914345	AluSp	508	d	85.987	155	3.09e-45
45a7949d-e63f-4956-866c-df51257032de	Bladder-TCC	73	chr5	138912937	138916082	C- or G- coord	138913372	138913664	AluSg4	138915067	138915220	AluSg4	1403	d	86.897	142	1.44e-43
45a7949d-e63f-4956-866c-df51257032de	Bladder-TCC	73	chr5	138912937	138916082	C- or G- coord	138913871	138914171	AluY	138915952	138916239	AluSx	1781	c	79.655	276	5.24e-53
45a7949d-e63f-4956-866c-df51257032de	Bladder-TCC	73	chr5	138912937	138916082	C- or G- coord	138914172	138914345	AluSp	138915952	138916239	AluSx	1607	c	86.709	154	1.37e-46
45a7949d-e63f-4956-866c-df51257032de	Bladder-TCC	73	chr5	138912937	138916082	C- or G- coord	138914754	138915064	AluSg4	138915952	138916239	AluSx	888	c	78.544	241	9.19e-41
45a7949d-e63f-4956-866c-df51257032de	Bladder-TCC	73	chr5	138912937	138916082	C- or G- coord	138915067	138915220	AluSg4	138915475	138915645	AluSx1	255	c	85.185	132	1.22e-36
45a7949d-e63f-4956-866c-df51257032de	Bladder-TCC	97	chr7	62980638	62988669	coord with terminal CG	62982387	62982720	AluSx1	62987226	62987529	AluY	4506	c	83.774	259	7.11e-68
45a7949d-e63f-4956-866c-df51257032de	Bladder-TCC	97	chr7	62980638	62988669	coord with terminal CG	62982387	62982720	AluSx1	62983379	62983699	AluSq2	659	c	81.752	259	4.31e-60
45a7949d-e63f-4956-866c-df51257032de	Bladder-TCC	97	chr7	62980638	62988669	coord with terminal CG	62986360	62986631	AluY	62986658	62986910	AluY	27	d	89.848	193	3.43e-70
45a7949d-e63f-4956-866c-df51257032de	Bladder-TCC	122	chr9	96304320	96318683	coord with terminal CG	96308063	96308367	AluSp	96311043	96311356	AluSx	2676	d	86.139	296	3.75e-91
45a7949d-e63f-4956-866c-df51257032de	Bladder-TCC	122	chr9	96304320	96318683	coord with terminal CG	96310397	96310668	AluY	96311043	96311356	AluSx	375	d	83.273	266	2.06e-68
45a7949d-e63f-4956-866c-df51257032de	Bladder-TCC	123	chr9	97729931	97735590	C- or G- coord	97731694	97731988	AluY	97734939	97735239	AluJb	2951	d	81.315	279	1.87e-63
45a7949d-e63f-4956-866c-df51257032de	Bladder-TCC	152	chr13	32498686	32528934	C- or G- coord	32502413	32502733	AluYk2	32508120	32508398	AluSx	5387	d	81.455	268	9.06e-61
45a7949d-e63f-4956-866c-df51257032de	Bladder-TCC	152	chr13	32498686	32528934	C- or G- coord	32508120	32508398	AluSx	32512873	32513171	AluSx	4475	c	82.31	267	4.68e-63
45a7949d-e63f-4956-866c-df51257032de	Bladder-TCC	152	chr13	32498686	32528934	C- or G- coord	32512873	32513171	AluSx	32528351	32528649	AluSp	15180	d	81.911	284	8.36e-66
45a7949d-e63f-4956-866c-df51257032de	Bladder-TCC	168	chr14	104365751	104370517	coord with terminal CG	104366802	104367083	AluSz	104368885	104369181	AluSq2	1802	c	82.283	251	2.58e-60
45a7949d-e63f-4956-866c-df51257032de	Bladder-TCC	168	chr14	104365751	104370517	coord with terminal CG	104366802	104367083	AluSz	104367842	104368145	AluSx1	759	c	79.359	274	1.57e-52
45a7949d-e63f-4956-866c-df51257032de	Bladder-TCC	168	chr14	104365751	104370517	coord with terminal CG	104368885	104369181	AluSq2	104370294	104370589	AluSc8	1113	d	80.952	289	3.51e-64
45a7949d-e63f-4956-866c-df51257032de	Bladder-TCC	172	chr15	65530304	65533399	C- or G- coord	65531191	65531479	AluJr	65532294	65532471	AluJb	815	c	78.231	138	6.55e-21
45a7949d-e63f-4956-866c-df51257032de	Bladder-TCC	184	chr17	36600614	36607331	coord with terminal CG	36601066	36601362	AluSq2	36603405	36603711	AluSz	2043	d	87.629	285	2.95e-95
45a7949d-e63f-4956-866c-df51257032de	Bladder-TCC	188	chr17	59267454	59269765	C- or G- coord	59267605	59267911	AluSx	59267956	59268261	AluSp	45	c	81.879	288	3.97e-67
45a7949d-e63f-4956-866c-df51257032de	Bladder-TCC	193	chr17	73440167	73442750	C- or G- coord	73440681	73440979	AluY	73441816	73442132	AluSz	837	d	80.519	287	6.75e-60
45a7949d-e63f-4956-866c-df51257032de	Bladder-TCC	193	chr17	73440167	73442750	C- or G- coord	73440681	73440979	AluY	73442486	73442786	AluSx	1507	d	81.69	279	6.75e-65
45a7949d-e63f-4956-866c-df51257032de	Bladder-TCC	217	chr20	48562436	48573419	C- or G- coord	48562204	48562502	AluSx1	48572435	48572661	AluSp	9933	d	85.333	220	1.89e-63
45a7949d-e63f-4956-866c-df51257032de	Bladder-TCC	217	chr20	48562436	48573419	C- or G- coord	48564307	48564626	AluYg6	48566507	48566799	AluSx1	1881	d	83.737	285	1.19e-75
45a7949d-e63f-4956-866c-df51257032de	Bladder-TCC	217	chr20	48562436	48573419	C- or G- coord	48566199	48566479	AluSg	48568135	48568430	AluSc	1656	d	85.448	266	1.73e-78
45a7949d-e63f-4956-866c-df51257032de	Bladder-TCC	217	chr20	48562436	48573419	C- or G- coord	48568135	48568430	AluSc	48571120	48571416	AluSq	2690	c	84.758	259	2.38e-72
4838b5a9-968c-4178-bffb-3fafe1f6dc09	Bladder-TCC	36	chr17	41472215	41476562	C- or G- coord	41473045	41473339	AluYk4	41475490	41475790	AluSx1	2151	c	81.818	282	5.08e-66
4838b5a9-968c-4178-bffb-3fafe1f6dc09	Bladder-TCC	36	chr17	41472215	41476562	C- or G- coord	41474411	41474678	AluSp	41475490	41475790	AluSx1	812	c	82.642	260	2.14e-64
7d2a22eb-7344-4cba-ad7d-94c3f9ef3d7c	Bladder-TCC	3	chr1	26657114	26662929	C- or G- coord	26657030	26657328	AluSx	26661135	26661457	AluSg	3807	d	83.673	288	7.85e-76
7d2a22eb-7344-4cba-ad7d-94c3f9ef3d7c	Bladder-TCC	3	chr1	26657114	26662929	C- or G- coord	26657030	26657328	AluSx	26662007	26662114	AluSz6	4679	d	83.333	106	1.09e-24
7d2a22eb-7344-4cba-ad7d-94c3f9ef3d7c	Bladder-TCC	3	chr1	26657114	26662929	C- or G- coord	26658517	26658825	AluY	26659016	26659296	AluSp	191	c	86.194	264	8.07e-81
7d2a22eb-7344-4cba-ad7d-94c3f9ef3d7c	Bladder-TCC	3	chr1	26657114	26662929	C- or G- coord	26659016	26659296	AluSp	26661135	26661457	AluSg	1839	d	86.38	274	2.61e-85
7d2a22eb-7344-4cba-ad7d-94c3f9ef3d7c	Bladder-TCC	3	chr1	26657114	26662929	C- or G- coord	26659016	26659296	AluSp	26661687	26661995	AluSp	2391	d	86.312	261	7.31e-81
7d2a22eb-7344-4cba-ad7d-94c3f9ef3d7c	Bladder-TCC	15	chr1	217285959	217288739	C- or G- coord	217287050	217287361	AluJr	217288006	217288302	AluSc	645	c	79.208	190	1.65e-32
7d2a22eb-7344-4cba-ad7d-94c3f9ef3d7c	Bladder-TCC	16	chr1	225846934	225853268	C- or G- coord	225849051	225849361	AluY	225851806	225852109	AluSc8	2445	d	83.681	279	2.99e-74
7d2a22eb-7344-4cba-ad7d-94c3f9ef3d7c	Bladder-TCC	59	chr7	99960575	99971663	C- or G- coord	99962616	99962922	AluSx	99967506	99967814	AluSx1	4584	d	81.395	292	1.35e-64
7d2a22eb-7344-4cba-ad7d-94c3f9ef3d7c	Bladder-TCC	73	chr9	135231367	135234748	C- or G- coord	135231092	135231399	AluSx1	135233654	135233949	AluSg	2255	c	86.159	280	1.36e-86
7d2a22eb-7344-4cba-ad7d-94c3f9ef3d7c	Bladder-TCC	112	chr17	45165513	45167170	C- or G- coord	45166411	45166708	AluSq2	45166938	45167229	AluSq2	230	d	82.686	279	1.31e-69
7d2a22eb-7344-4cba-ad7d-94c3f9ef3d7c	Bladder-TCC	121	chr19	16532171	16537968	C- or G- coord	16533486	16533781	AluSx1	16535478	16535771	AluSx3	1697	c	85	277	5.8e-80
7d2a22eb-7344-4cba-ad7d-94c3f9ef3d7c	Bladder-TCC	132	chr22	41437464	41438211	C- or G- coord	41437293	41437569	AluSg	41437966	41438275	AluSc	397	c	86.296	269	3.76e-84
804ffa2e-158b-447d-945c-707684134c87	Bladder-TCC	43	chr10	101995768	101998882	coord with terminal CG	101997411	101997705	AluSx	101998406	101998711	AluSx	701	d	83.784	291	8.03e-78
804ffa2e-158b-447d-945c-707684134c87	Bladder-TCC	55	chr16	4759550	4765524	C- or G- coord	4760787	4761089	AluSz	4764713	4765016	AluSc	3624	d	82.986	277	3.12e-70
804ffa2e-158b-447d-945c-707684134c87	Bladder-TCC	55	chr16	4759550	4765524	C- or G- coord	4760787	4761089	AluSz	4762091	4762407	AluSz	1002	d	81.379	269	8.8e-61
804ffa2e-158b-447d-945c-707684134c87	Bladder-TCC	55	chr16	4759550	4765524	C- or G- coord	4760787	4761089	AluSz	4761438	4761747	AluSp	349	d	78.351	277	1.93e-47
8c619cbc-9e91-4716-9711-5236e55d8f46	Bladder-TCC	16	chr1	243780652	243794637	C- or G- coord	243788427	243788734	AluSz	243792298	243792604	AluSq2	3564	d	80	304	1.48e-61
8c619cbc-9e91-4716-9711-5236e55d8f46	Bladder-TCC	16	chr1	243780652	243794637	C- or G- coord	243790515	243790646	FLAM_C	243794616	243794889	AluSx1	3970	c	80.952	125	8.2e-26
8c619cbc-9e91-4716-9711-5236e55d8f46	Bladder-TCC	16	chr1	243780652	243794637	C- or G- coord	243792813	243793112	AluY	243794616	243794889	AluSx1	1504	c	82.09	198	5.28e-46
8c619cbc-9e91-4716-9711-5236e55d8f46	Bladder-TCC	19	chr2	10009452	10011898	C- or G- coord	10009342	10009651	AluSg	10009723	10010013	AluSz	72	d	83.618	286	1.4e-75
8c619cbc-9e91-4716-9711-5236e55d8f46	Bladder-TCC	32	chr3	49120279	49121766	C- or G- coord	49120048	49120350	AluY	49121291	49121532	AluSg4	941	c	85.47	231	1.04e-67
8c619cbc-9e91-4716-9711-5236e55d8f46	Bladder-TCC	33	chr3	49242193	49252292	C- or G- coord	49242176	49242476	AluSx3	49248440	49248739	AluY	5964	c	86	296	1.61e-90
8c619cbc-9e91-4716-9711-5236e55d8f46	Bladder-TCC	33	chr3	49242193	49252292	C- or G- coord	49242176	49242476	AluSx3	49247837	49248130	AluSx1	5361	c	83.893	292	2.74e-78
8c619cbc-9e91-4716-9711-5236e55d8f46	Bladder-TCC	33	chr3	49242193	49252292	C- or G- coord	49242176	49242476	AluSx3	49252067	49252371	AluSq2	9591	c	82.667	294	9.91e-73
8c619cbc-9e91-4716-9711-5236e55d8f46	Bladder-TCC	33	chr3	49242193	49252292	C- or G- coord	49243200	49243384	AluSx3	49249314	49249616	AluY	5930	d	88.108	181	3.61e-60
8c619cbc-9e91-4716-9711-5236e55d8f46	Bladder-TCC	33	chr3	49242193	49252292	C- or G- coord	49243385	49243695	AluY	49249314	49249616	AluY	5619	d	90.068	289	9.76e-108
8c619cbc-9e91-4716-9711-5236e55d8f46	Bladder-TCC	33	chr3	49242193	49252292	C- or G- coord	49243385	49243695	AluY	49246786	49247079	AluSz	3091	d	80.066	292	1.05e-57
8c619cbc-9e91-4716-9711-5236e55d8f46	Bladder-TCC	33	chr3	49242193	49252292	C- or G- coord	49243765	49243961	AluSz	49246786	49247079	AluSz	2825	d	83.439	152	2.39e-37
8c619cbc-9e91-4716-9711-5236e55d8f46	Bladder-TCC	33	chr3	49242193	49252292	C- or G- coord	49243765	49243961	AluSz	49244184	49244500	AluSx1	223	d	82.906	114	1.13e-25
8c619cbc-9e91-4716-9711-5236e55d8f46	Bladder-TCC	33	chr3	49242193	49252292	C- or G- coord	49244184	49244500	AluSx1	49248131	49248428	AluSc8	3631	c	82.581	291	1.35e-71
8c619cbc-9e91-4716-9711-5236e55d8f46	Bladder-TCC	33	chr3	49242193	49252292	C- or G- coord	49244184	49244500	AluSx1	49244663	49244960	AluSc	163	c	81.356	276	3.82e-62
8c619cbc-9e91-4716-9711-5236e55d8f46	Bladder-TCC	33	chr3	49242193	49252292	C- or G- coord	49244663	49244960	AluSc	49249314	49249616	AluY	4354	d	85.461	277	3.48e-82
8c619cbc-9e91-4716-9711-5236e55d8f46	Bladder-TCC	33	chr3	49242193	49252292	C- or G- coord	49245207	49245504	AluY	49249314	49249616	AluY	3810	d	87.162	292	5.7e-95
8c619cbc-9e91-4716-9711-5236e55d8f46	Bladder-TCC	33	chr3	49242193	49252292	C- or G- coord	49245207	49245504	AluY	49246786	49247079	AluSz	1282	d	80	290	7.75e-59
8c619cbc-9e91-4716-9711-5236e55d8f46	Bladder-TCC	33	chr3	49242193	49252292	C- or G- coord	49246786	49247079	AluSz	49247155	49247448	AluY	76	c	80.808	291	3.53e-62
8c619cbc-9e91-4716-9711-5236e55d8f46	Bladder-TCC	33	chr3	49242193	49252292	C- or G- coord	49246786	49247079	AluSz	49248440	49248739	AluY	1361	c	78.767	289	9.95e-53
8c619cbc-9e91-4716-9711-5236e55d8f46	Bladder-TCC	33	chr3	49242193	49252292	C- or G- coord	49247155	49247448	AluY	49249314	49249616	AluY	1866	d	86.926	280	2.04e-89
8c619cbc-9e91-4716-9711-5236e55d8f46	Bladder-TCC	33	chr3	49242193	49252292	C- or G- coord	49248440	49248739	AluY	49249314	49249616	AluY	575	d	90	287	1.22e-106
8c619cbc-9e91-4716-9711-5236e55d8f46	Bladder-TCC	94	chr11	117111671	117120145	coord with terminal CG	117113865	117114161	AluSz	117118287	117118602	AluSc	4126	d	81.145	287	7.6e-63
8c619cbc-9e91-4716-9711-5236e55d8f46	Bladder-TCC	94	chr11	117111671	117120145	coord with terminal CG	117116060	117116357	AluY	117118287	117118602	AluSc	1930	d	85.953	291	7.36e-88
8c619cbc-9e91-4716-9711-5236e55d8f46	Bladder-TCC	94	chr11	117111671	117120145	coord with terminal CG	117118287	117118602	AluSc	117118790	117119091	AluY	188	c	85.522	289	4.71e-85
8c619cbc-9e91-4716-9711-5236e55d8f46	Bladder-TCC	130	chr19	38785101	38791204	C- or G- coord	38785452	38785745	AluJb	38790322	38790631	AluSx1	4577	c	80.822	142	1.6e-28
8c619cbc-9e91-4716-9711-5236e55d8f46	Bladder-TCC	130	chr19	38785101	38791204	C- or G- coord	38785748	38786041	AluSz	38788861	38789171	AluSz	2820	c	82.877	286	1.94e-72
8c619cbc-9e91-4716-9711-5236e55d8f46	Bladder-TCC	130	chr19	38785101	38791204	C- or G- coord	38785748	38786041	AluSz	38790322	38790631	AluSx1	4281	c	85.057	171	2.01e-47
8c619cbc-9e91-4716-9711-5236e55d8f46	Bladder-TCC	130	chr19	38785101	38791204	C- or G- coord	38786961	38787279	AluSz	38788861	38789171	AluSz	1582	c	82.079	273	1.27e-64
8c619cbc-9e91-4716-9711-5236e55d8f46	Bladder-TCC	130	chr19	38785101	38791204	C- or G- coord	38788050	38788345	AluSz6	38790322	38790631	AluSx1	1977	c	78.571	284	1.21e-49
8c619cbc-9e91-4716-9711-5236e55d8f46	Bladder-TCC	130	chr19	38785101	38791204	C- or G- coord	38790322	38790631	AluSx1	38790823	38791135	AluSc5	192	d	76.038	286	1.29e-34
8c619cbc-9e91-4716-9711-5236e55d8f46	Bladder-TCC	135	chr20	61493696	61495438	C- or G- coord	61494613	61494924	AluSz	61495036	61495343	AluSx	112	c	82.807	283	8.44e-72
91f458e6-64b7-454d-a542-b0aa23638fd8	Bladder-TCC	24	chr7	152844994	152857630	C- or G- coord	152846895	152847199	AluYc3	152849064	152849360	AluSz	1865	d	83.243	182	7.26e-46
91f458e6-64b7-454d-a542-b0aa23638fd8	Bladder-TCC	64	chr19	38335351	38343216	coord with terminal CG	38335459	38335763	AluSg	38342193	38342486	AluSz	6430	c	86.441	292	3.19e-91
91f458e6-64b7-454d-a542-b0aa23638fd8	Bladder-TCC	64	chr19	38335351	38343216	coord with terminal CG	38335766	38336083	AluSc	38342193	38342486	AluSz	6110	c	82.838	291	2.65e-72
91f458e6-64b7-454d-a542-b0aa23638fd8	Bladder-TCC	64	chr19	38335351	38343216	coord with terminal CG	38340899	38341190	AluSx1	38342193	38342486	AluSz	1003	c	87.004	275	1.83e-88
94108975-b7a0-40ba-ad39-e44cc62e8cc0	Bladder-TCC	16	chr1	161113278	161120907	coord with terminal CG	161113469	161113762	AluSx1	161114304	161114608	AluSc8	542	d	87.108	284	1.03e-91
94108975-b7a0-40ba-ad39-e44cc62e8cc0	Bladder-TCC	16	chr1	161113278	161120907	coord with terminal CG	161113469	161113762	AluSx1	161113984	161114303	AluSx1	222	d	83.392	279	8.2e-73
94108975-b7a0-40ba-ad39-e44cc62e8cc0	Bladder-TCC	16	chr1	161113278	161120907	coord with terminal CG	161113984	161114303	AluSx1	161119878	161120169	AluY	5575	c	83.039	279	1.5e-70
94108975-b7a0-40ba-ad39-e44cc62e8cc0	Bladder-TCC	16	chr1	161113278	161120907	coord with terminal CG	161113984	161114303	AluSx1	161118056	161118203	AluYe5	3753	c	86.713	141	3.36e-42
94108975-b7a0-40ba-ad39-e44cc62e8cc0	Bladder-TCC	16	chr1	161113278	161120907	coord with terminal CG	161114933	161115243	AluY	161118207	161118506	AluY	2964	c	89.492	292	1.07e-106
94108975-b7a0-40ba-ad39-e44cc62e8cc0	Bladder-TCC	16	chr1	161113278	161120907	coord with terminal CG	161114933	161115243	AluY	161119878	161120169	AluY	4635	c	90.253	275	2.32e-103
94108975-b7a0-40ba-ad39-e44cc62e8cc0	Bladder-TCC	16	chr1	161113278	161120907	coord with terminal CG	161114933	161115243	AluY	161118056	161118203	AluYe5	2813	c	89.655	141	1.94e-49
94108975-b7a0-40ba-ad39-e44cc62e8cc0	Bladder-TCC	16	chr1	161113278	161120907	coord with terminal CG	161117078	161117380	AluY	161118207	161118506	AluY	827	c	89.547	285	6.27e-104
94108975-b7a0-40ba-ad39-e44cc62e8cc0	Bladder-TCC	16	chr1	161113278	161120907	coord with terminal CG	161117078	161117380	AluY	161119878	161120169	AluY	2498	c	88.66	286	1.36e-100
94108975-b7a0-40ba-ad39-e44cc62e8cc0	Bladder-TCC	16	chr1	161113278	161120907	coord with terminal CG	161118207	161118506	AluY	161118726	161119032	AluSq2	220	d	84.333	293	4.97e-80
94108975-b7a0-40ba-ad39-e44cc62e8cc0	Bladder-TCC	16	chr1	161113278	161120907	coord with terminal CG	161119878	161120169	AluY	161120435	161120741	AluSx	266	d	83.681	277	8.14e-73
94108975-b7a0-40ba-ad39-e44cc62e8cc0	Bladder-TCC	50	chr2	201904878	201907738	C- or G- coord	201904616	201904909	AluSc	201905209	201905507	AluSz	300	c	83.624	279	3.07e-74
94108975-b7a0-40ba-ad39-e44cc62e8cc0	Bladder-TCC	59	chr3	100080325	100106083	CG multiple-switch	100081968	100082265	AluSc8	100097569	100097850	AluY	15304	d	86.594	271	4.29e-85
94108975-b7a0-40ba-ad39-e44cc62e8cc0	Bladder-TCC	59	chr3	100080325	100106083	CG multiple-switch	100081968	100082265	AluSc8	100085782	100086076	AluSz6	3517	d	80.784	248	2.69e-52
94108975-b7a0-40ba-ad39-e44cc62e8cc0	Bladder-TCC	59	chr3	100080325	100106083	CG multiple-switch	100085782	100086076	AluSz6	100087416	100087717	AluSx3	1340	c	76.949	286	9.72e-42
94108975-b7a0-40ba-ad39-e44cc62e8cc0	Bladder-TCC	59	chr3	100080325	100106083	CG multiple-switch	100087416	100087717	AluSx3	100102084	100102380	AluSz	14367	d	79.389	256	7.65e-48
94108975-b7a0-40ba-ad39-e44cc62e8cc0	Bladder-TCC	59	chr3	100080325	100106083	CG multiple-switch	100088343	100088644	AluSq2	100098908	100099211	AluSx	10264	d	83.929	222	5.83e-59
94108975-b7a0-40ba-ad39-e44cc62e8cc0	Bladder-TCC	59	chr3	100080325	100106083	CG multiple-switch	100098186	100098453	AluJo	100098468	100098762	AluJb	15	c	75.479	256	8.91e-32
94108975-b7a0-40ba-ad39-e44cc62e8cc0	Bladder-TCC	68	chr3	195849322	195857966	CG multiple-switch	195850510	195850810	AluSx	195851266	195851561	AluSx	456	d	90.253	275	1.43e-103
94108975-b7a0-40ba-ad39-e44cc62e8cc0	Bladder-TCC	68	chr3	195849322	195857966	CG multiple-switch	195850510	195850810	AluSx	195856597	195856894	AluSp	5787	d	87.671	290	6.71e-97
94108975-b7a0-40ba-ad39-e44cc62e8cc0	Bladder-TCC	68	chr3	195849322	195857966	CG multiple-switch	195851266	195851561	AluSx	195852193	195852502	AluSx3	632	c	87.847	284	3.07e-95
94108975-b7a0-40ba-ad39-e44cc62e8cc0	Bladder-TCC	68	chr3	195849322	195857966	CG multiple-switch	195851266	195851561	AluSx	195852816	195853118	AluSp	1255	c	86.219	280	2.4e-86
94108975-b7a0-40ba-ad39-e44cc62e8cc0	Bladder-TCC	68	chr3	195849322	195857966	CG multiple-switch	195852193	195852502	AluSx3	195856597	195856894	AluSp	4095	d	89.003	285	2.45e-101
94108975-b7a0-40ba-ad39-e44cc62e8cc0	Bladder-TCC	68	chr3	195849322	195857966	CG multiple-switch	195852816	195853118	AluSp	195856597	195856894	AluSp	3479	d	84.138	284	6.95e-77
94108975-b7a0-40ba-ad39-e44cc62e8cc0	Bladder-TCC	68	chr3	195849322	195857966	CG multiple-switch	195852816	195853118	AluSp	195856154	195856461	AluY	3036	d	81.724	282	3.28e-65
94108975-b7a0-40ba-ad39-e44cc62e8cc0	Bladder-TCC	68	chr3	195849322	195857966	CG multiple-switch	195853496	195853799	AluSg	195856597	195856894	AluSp	2798	d	83.916	282	2.51e-76
94108975-b7a0-40ba-ad39-e44cc62e8cc0	Bladder-TCC	130	chr7	6224285	6237432	C- or G- coord	6224207	6224506	AluSq2	6234327	6234643	AluSc	9821	d	82.594	289	4.41e-71
94108975-b7a0-40ba-ad39-e44cc62e8cc0	Bladder-TCC	130	chr7	6224285	6237432	C- or G- coord	6224207	6224506	AluSq2	6230426	6230732	AluSz	5920	d	84.231	256	5.7e-70
94108975-b7a0-40ba-ad39-e44cc62e8cc0	Bladder-TCC	130	chr7	6224285	6237432	C- or G- coord	6224207	6224506	AluSq2	6225045	6225347	AluY	539	d	81.455	266	2.08e-59
94108975-b7a0-40ba-ad39-e44cc62e8cc0	Bladder-TCC	130	chr7	6224285	6237432	C- or G- coord	6225045	6225347	AluY	6232161	6232463	AluSz	6814	c	83.849	285	4.42e-76
94108975-b7a0-40ba-ad39-e44cc62e8cc0	Bladder-TCC	130	chr7	6224285	6237432	C- or G- coord	6225045	6225347	AluY	6236073	6236391	AluSq2	10726	c	81.507	287	5.8e-65
94108975-b7a0-40ba-ad39-e44cc62e8cc0	Bladder-TCC	130	chr7	6224285	6237432	C- or G- coord	6225594	6225896	AluY	6232161	6232463	AluSz	6265	c	86.689	290	1.2e-91
94108975-b7a0-40ba-ad39-e44cc62e8cc0	Bladder-TCC	130	chr7	6224285	6237432	C- or G- coord	6228928	6229239	AluJb	6230800	6230920	AluJo	1561	d	84.874	118	4.86e-31
94108975-b7a0-40ba-ad39-e44cc62e8cc0	Bladder-TCC	130	chr7	6224285	6237432	C- or G- coord	6229386	6229698	AluY	6232161	6232463	AluSz	2463	c	83.276	290	5.92e-75
94108975-b7a0-40ba-ad39-e44cc62e8cc0	Bladder-TCC	130	chr7	6224285	6237432	C- or G- coord	6230426	6230732	AluSz	6232161	6232463	AluSz	1429	c	83.729	291	9.63e-78
94108975-b7a0-40ba-ad39-e44cc62e8cc0	Bladder-TCC	130	chr7	6224285	6237432	C- or G- coord	6230426	6230732	AluSz	6236073	6236391	AluSq2	5341	c	82.566	301	2.09e-74
94108975-b7a0-40ba-ad39-e44cc62e8cc0	Bladder-TCC	130	chr7	6224285	6237432	C- or G- coord	6232161	6232463	AluSz	6232520	6232818	AluSx1	57	d	85.915	281	5.64e-85
94108975-b7a0-40ba-ad39-e44cc62e8cc0	Bladder-TCC	130	chr7	6224285	6237432	C- or G- coord	6234327	6234643	AluSc	6236073	6236391	AluSq2	1430	c	80.757	312	3.63e-67
94108975-b7a0-40ba-ad39-e44cc62e8cc0	Bladder-TCC	151	chr7	128354244	128359677	C- or G- coord	128354349	128354647	AluSp	128357485	128357800	AluSx1	2838	c	84.848	291	1.73e-83
94108975-b7a0-40ba-ad39-e44cc62e8cc0	Bladder-TCC	152	chr7	129706962	129718389	C- or G- coord	129706855	129707154	AluSp	129716913	129717222	AluSx1	9759	d	82.943	295	4.1e-75
94108975-b7a0-40ba-ad39-e44cc62e8cc0	Bladder-TCC	152	chr7	129706962	129718389	C- or G- coord	129708080	129708385	AluSx1	129716913	129717222	AluSx1	8528	d	83.083	261	3.28e-66
94108975-b7a0-40ba-ad39-e44cc62e8cc0	Bladder-TCC	152	chr7	129706962	129718389	C- or G- coord	129708716	129709009	AluSx	129717386	129717694	AluY	8377	c	84.783	271	8.62e-77
94108975-b7a0-40ba-ad39-e44cc62e8cc0	Bladder-TCC	152	chr7	129706962	129718389	C- or G- coord	129708716	129709009	AluSx	129714451	129714748	AluSg	5442	c	82.27	271	4.07e-65
94108975-b7a0-40ba-ad39-e44cc62e8cc0	Bladder-TCC	152	chr7	129706962	129718389	C- or G- coord	129714451	129714748	AluSg	129716913	129717222	AluSx1	2165	d	82	287	6.86e-68
94108975-b7a0-40ba-ad39-e44cc62e8cc0	Bladder-TCC	152	chr7	129706962	129718389	C- or G- coord	129716913	129717222	AluSx1	129718370	129718657	AluY	1148	c	82.986	285	2.55e-72
94108975-b7a0-40ba-ad39-e44cc62e8cc0	Bladder-TCC	176	chr8	71266999	71298854	CG multiple-switch	71270005	71270315	AluSx	71295730	71296039	AluSp	25415	c	83.388	302	6.58e-79
94108975-b7a0-40ba-ad39-e44cc62e8cc0	Bladder-TCC	176	chr8	71266999	71298854	CG multiple-switch	71283241	71283552	AluY	71295730	71296039	AluSp	12178	c	81.613	305	5.18e-70
94108975-b7a0-40ba-ad39-e44cc62e8cc0	Bladder-TCC	191	chr8	110065464	110087659	CG multiple-switch	110070421	110070722	AluYk3	110072915	110073207	AluSc	2193	d	83.451	273	6.64e-71
94108975-b7a0-40ba-ad39-e44cc62e8cc0	Bladder-TCC	207	chr9	132673947	132684941	CG multiple-switch	132674686	132674988	AluSp	132679299	132679583	AluSg	4311	c	81.754	273	6.82e-63
94108975-b7a0-40ba-ad39-e44cc62e8cc0	Bladder-TCC	207	chr9	132673947	132684941	CG multiple-switch	132675217	132675509	AluSx1	132683672	132683991	AluSx1	8163	c	77.814	279	1.88e-43
94108975-b7a0-40ba-ad39-e44cc62e8cc0	Bladder-TCC	207	chr9	132673947	132684941	CG multiple-switch	132675217	132675509	AluSx1	132679630	132679913	AluJb	4121	c	82.645	115	1.16e-25
94108975-b7a0-40ba-ad39-e44cc62e8cc0	Bladder-TCC	207	chr9	132673947	132684941	CG multiple-switch	132675768	132676065	AluSx	132682590	132682877	AluSg	6525	c	86.643	274	8.37e-87
94108975-b7a0-40ba-ad39-e44cc62e8cc0	Bladder-TCC	207	chr9	132673947	132684941	CG multiple-switch	132675768	132676065	AluSx	132679299	132679583	AluSg	3234	c	82.979	270	1.85e-68
94108975-b7a0-40ba-ad39-e44cc62e8cc0	Bladder-TCC	207	chr9	132673947	132684941	CG multiple-switch	132678615	132678923	AluSp	132682590	132682877	AluSg	3667	c	86.477	276	3.13e-86
94108975-b7a0-40ba-ad39-e44cc62e8cc0	Bladder-TCC	207	chr9	132673947	132684941	CG multiple-switch	132678615	132678923	AluSp	132679630	132679913	AluJb	707	c	77.232	219	7.27e-33
94108975-b7a0-40ba-ad39-e44cc62e8cc0	Bladder-TCC	229	chr12	57736633	57744872	coord with terminal CG	57739661	57739957	AluSq2	57743333	57743642	AluSc8	3376	c	82.986	283	3.55e-71
94108975-b7a0-40ba-ad39-e44cc62e8cc0	Bladder-TCC	229	chr12	57736633	57744872	coord with terminal CG	57742882	57743190	AluY	57743333	57743642	AluSc8	143	c	87.96	297	1.28e-100
94108975-b7a0-40ba-ad39-e44cc62e8cc0	Bladder-TCC	260	chr14	35095762	35096892	C- or G- coord	35096371	35096673	AluYk4	35096677	35096995	AluSp	4	c	84.925	193	2.12e-53
94108975-b7a0-40ba-ad39-e44cc62e8cc0	Bladder-TCC	275	chr16	30818438	30826984	CG multiple-switch	30818230	30818519	AluY	30818851	30819149	AluYk3	332	c	86.869	284	1.62e-90
94108975-b7a0-40ba-ad39-e44cc62e8cc0	Bladder-TCC	275	chr16	30818438	30826984	CG multiple-switch	30818230	30818519	AluY	30821605	30821882	AluSc8	3086	c	88.158	225	4.59e-76
94108975-b7a0-40ba-ad39-e44cc62e8cc0	Bladder-TCC	275	chr16	30818438	30826984	CG multiple-switch	30818851	30819149	AluYk3	30824892	30825189	AluSx	5743	d	83.275	281	1.03e-72
94108975-b7a0-40ba-ad39-e44cc62e8cc0	Bladder-TCC	275	chr16	30818438	30826984	CG multiple-switch	30818851	30819149	AluYk3	30822222	30822537	AluSz	3073	d	78.893	285	1.05e-52
94108975-b7a0-40ba-ad39-e44cc62e8cc0	Bladder-TCC	275	chr16	30818438	30826984	CG multiple-switch	30819203	30819494	AluSx3	30821605	30821882	AluSc8	2111	c	83.516	267	6.02e-70
94108975-b7a0-40ba-ad39-e44cc62e8cc0	Bladder-TCC	275	chr16	30818438	30826984	CG multiple-switch	30819203	30819494	AluSx3	30819735	30820038	AluSq	241	c	84.354	290	6.19e-80
94108975-b7a0-40ba-ad39-e44cc62e8cc0	Bladder-TCC	275	chr16	30818438	30826984	CG multiple-switch	30819735	30820038	AluSq	30821227	30821519	AluSg	1189	d	84.354	287	2.23e-79
94108975-b7a0-40ba-ad39-e44cc62e8cc0	Bladder-TCC	275	chr16	30818438	30826984	CG multiple-switch	30819735	30820038	AluSq	30824892	30825189	AluSx	4854	d	84.122	289	2.88e-78
94108975-b7a0-40ba-ad39-e44cc62e8cc0	Bladder-TCC	275	chr16	30818438	30826984	CG multiple-switch	30820346	30820650	AluJr	30826595	30826891	AluSp	5945	c	76	287	3.96e-37
94108975-b7a0-40ba-ad39-e44cc62e8cc0	Bladder-TCC	275	chr16	30818438	30826984	CG multiple-switch	30820933	30821226	AluSx	30821227	30821519	AluSg	1	d	85.455	270	5.98e-80
94108975-b7a0-40ba-ad39-e44cc62e8cc0	Bladder-TCC	275	chr16	30818438	30826984	CG multiple-switch	30820933	30821226	AluSx	30822595	30822892	AluSc8	1369	d	82.562	275	3.65e-67
94108975-b7a0-40ba-ad39-e44cc62e8cc0	Bladder-TCC	275	chr16	30818438	30826984	CG multiple-switch	30821885	30822178	AluSx	30824892	30825189	AluSx	2714	d	85.211	282	3.57e-82
94108975-b7a0-40ba-ad39-e44cc62e8cc0	Bladder-TCC	275	chr16	30818438	30826984	CG multiple-switch	30822222	30822537	AluSz	30826595	30826891	AluSp	4058	c	77.734	248	2.45e-39
94108975-b7a0-40ba-ad39-e44cc62e8cc0	Bladder-TCC	275	chr16	30818438	30826984	CG multiple-switch	30822595	30822892	AluSc8	30826595	30826891	AluSp	3703	c	83.729	291	3.65e-77
94108975-b7a0-40ba-ad39-e44cc62e8cc0	Bladder-TCC	275	chr16	30818438	30826984	CG multiple-switch	30824892	30825189	AluSx	30826595	30826891	AluSp	1406	c	85.965	282	1.67e-85
94108975-b7a0-40ba-ad39-e44cc62e8cc0	Bladder-TCC	275	chr16	30818438	30826984	CG multiple-switch	30824892	30825189	AluSx	30826087	30826373	AluSg	898	c	75.63	218	2.36e-24
94108975-b7a0-40ba-ad39-e44cc62e8cc0	Bladder-TCC	275	chr16	30818438	30826984	CG multiple-switch	30819203	30819494	AluSx3	30826595	30826891	AluSp	7101	c	86.4	246	4.7e-76
94108975-b7a0-40ba-ad39-e44cc62e8cc0	Bladder-TCC	290	chr17	35783513	35793898	C- or G- coord	35784957	35785278	AluSz	35786489	35786788	AluSg4	1211	d	75.312	293	2.68e-33
94108975-b7a0-40ba-ad39-e44cc62e8cc0	Bladder-TCC	302	chr18	46155729	46158844	C- or G- coord	46157032	46157347	AluY	46157554	46157860	AluSx	207	d	81.661	283	7.59e-66
94108975-b7a0-40ba-ad39-e44cc62e8cc0	Bladder-TCC	306	chr19	872883	875850	C- or G- coord	874122	874408	AluY	874908	875193	AluSz	500	d	87.645	255	3.25e-85
94108975-b7a0-40ba-ad39-e44cc62e8cc0	Bladder-TCC	311	chr19	45552944	45559107	coord with terminal CG	45553661	45553913	AluSp	45557511	45557806	AluSg	3598	c	85.827	251	2.04e-75
94108975-b7a0-40ba-ad39-e44cc62e8cc0	Bladder-TCC	311	chr19	45552944	45559107	coord with terminal CG	45553661	45553913	AluSp	45556727	45557036	AluSq	2814	c	86.475	241	7.32e-75
94108975-b7a0-40ba-ad39-e44cc62e8cc0	Bladder-TCC	311	chr19	45552944	45559107	coord with terminal CG	45553661	45553913	AluSp	45554569	45554863	AluSx	656	c	84.979	223	3.46e-63
94108975-b7a0-40ba-ad39-e44cc62e8cc0	Bladder-TCC	311	chr19	45552944	45559107	coord with terminal CG	45554569	45554863	AluSx	45558812	45559112	AluSp	3949	d	78.595	288	2.48e-50
94108975-b7a0-40ba-ad39-e44cc62e8cc0	Bladder-TCC	312	chr19	47820534	47835553	coord with terminal CG	47820482	47820777	AluJb	47832214	47832515	AluSp	11437	c	75.261	279	3.8e-33
94108975-b7a0-40ba-ad39-e44cc62e8cc0	Bladder-TCC	312	chr19	47820534	47835553	coord with terminal CG	47820958	47821252	AluSg	47832214	47832515	AluSp	10962	c	85.263	279	2.13e-80
94108975-b7a0-40ba-ad39-e44cc62e8cc0	Bladder-TCC	312	chr19	47820534	47835553	coord with terminal CG	47820958	47821252	AluSg	47829427	47829721	AluSq2	8175	c	84.669	283	2.75e-79
94108975-b7a0-40ba-ad39-e44cc62e8cc0	Bladder-TCC	312	chr19	47820534	47835553	coord with terminal CG	47820958	47821252	AluSg	47831874	47832191	AluSz	10622	c	80.412	272	6.12e-56
94108975-b7a0-40ba-ad39-e44cc62e8cc0	Bladder-TCC	312	chr19	47820534	47835553	coord with terminal CG	47820958	47821252	AluSg	47829274	47829426	AluSg4	8022	c	87.05	136	6.25e-41
94108975-b7a0-40ba-ad39-e44cc62e8cc0	Bladder-TCC	312	chr19	47820534	47835553	coord with terminal CG	47821543	47821850	AluSx1	47833272	47833582	AluY	11422	d	85.065	301	4.75e-87
94108975-b7a0-40ba-ad39-e44cc62e8cc0	Bladder-TCC	312	chr19	47820534	47835553	coord with terminal CG	47821543	47821850	AluSx1	47825782	47826071	AluSx	3932	d	83.557	287	2.24e-75
94108975-b7a0-40ba-ad39-e44cc62e8cc0	Bladder-TCC	312	chr19	47820534	47835553	coord with terminal CG	47822131	47822439	AluSg4	47828138	47828449	AluSx	5699	d	81.35	301	1.36e-67
94108975-b7a0-40ba-ad39-e44cc62e8cc0	Bladder-TCC	312	chr19	47820534	47835553	coord with terminal CG	47822131	47822439	AluSg4	47824584	47824893	AluSx1	2145	d	80.731	289	1.77e-61
94108975-b7a0-40ba-ad39-e44cc62e8cc0	Bladder-TCC	312	chr19	47820534	47835553	coord with terminal CG	47825782	47826071	AluSx	47832214	47832515	AluSp	6143	c	85.484	241	2.13e-70
94108975-b7a0-40ba-ad39-e44cc62e8cc0	Bladder-TCC	312	chr19	47820534	47835553	coord with terminal CG	47828138	47828449	AluSx	47829274	47829426	AluSg4	825	c	82.237	150	1.12e-33
94108975-b7a0-40ba-ad39-e44cc62e8cc0	Bladder-TCC	312	chr19	47820534	47835553	coord with terminal CG	47829427	47829721	AluSq2	47830251	47830516	AluSc	530	d	86.22	246	7.7e-75
94108975-b7a0-40ba-ad39-e44cc62e8cc0	Bladder-TCC	312	chr19	47820534	47835553	coord with terminal CG	47830251	47830516	AluSc	47831874	47832191	AluSz	1358	c	85.987	149	3.38e-43
94108975-b7a0-40ba-ad39-e44cc62e8cc0	Bladder-TCC	312	chr19	47820534	47835553	coord with terminal CG	47830945	47831247	AluY	47833272	47833582	AluY	2025	d	88.926	294	2.73e-104
94108975-b7a0-40ba-ad39-e44cc62e8cc0	Bladder-TCC	312	chr19	47820534	47835553	coord with terminal CG	47831295	47831606	AluSx1	47834125	47834427	AluSz	2519	c	82.609	298	2.94e-74
94108975-b7a0-40ba-ad39-e44cc62e8cc0	Bladder-TCC	312	chr19	47820534	47835553	coord with terminal CG	47832214	47832515	AluSp	47833272	47833582	AluY	757	d	84.828	279	1.01e-78
94108975-b7a0-40ba-ad39-e44cc62e8cc0	Bladder-TCC	312	chr19	47820534	47835553	coord with terminal CG	47833272	47833582	AluY	47834125	47834427	AluSz	543	c	83.389	296	1.75e-76
94108975-b7a0-40ba-ad39-e44cc62e8cc0	Bladder-TCC	322	chr20	32188066	32199130	C- or G- coord	32189070	32189370	AluSx	32197025	32197318	AluSz	7655	d	81.56	278	2.83e-64
94108975-b7a0-40ba-ad39-e44cc62e8cc0	Bladder-TCC	322	chr20	32188066	32199130	C- or G- coord	32189070	32189370	AluSx	32197808	32198133	AluJb	8438	d	80	180	2.95e-34
94108975-b7a0-40ba-ad39-e44cc62e8cc0	Bladder-TCC	322	chr20	32188066	32199130	C- or G- coord	32189616	32189916	AluJo	32197808	32198133	AluJb	7892	d	80.838	158	1.78e-31
94108975-b7a0-40ba-ad39-e44cc62e8cc0	Bladder-TCC	322	chr20	32188066	32199130	C- or G- coord	32193632	32193924	AluSx1	32197025	32197318	AluSz	3101	d	84.083	284	3.48e-78
94108975-b7a0-40ba-ad39-e44cc62e8cc0	Bladder-TCC	323	chr20	34420688	34443223	CG multiple-switch	34421700	34421981	AluSg	34422170	34422472	AluSp	189	c	82.5	276	5.2e-67
94108975-b7a0-40ba-ad39-e44cc62e8cc0	Bladder-TCC	323	chr20	34420688	34443223	CG multiple-switch	34421700	34421981	AluSg	34434105	34434385	AluSx1	12124	c	85.222	200	5.27e-57
94108975-b7a0-40ba-ad39-e44cc62e8cc0	Bladder-TCC	323	chr20	34420688	34443223	CG multiple-switch	34421700	34421981	AluSg	34436185	34436472	AluSg	14204	c	82.759	199	4.13e-48
94108975-b7a0-40ba-ad39-e44cc62e8cc0	Bladder-TCC	323	chr20	34420688	34443223	CG multiple-switch	34421700	34421981	AluSg	34433693	34433985	AluSx	11712	c	76.692	252	9.07e-35
94108975-b7a0-40ba-ad39-e44cc62e8cc0	Bladder-TCC	323	chr20	34420688	34443223	CG multiple-switch	34422170	34422472	AluSp	34422917	34423208	AluSc	445	d	82.918	277	3.35e-69
94108975-b7a0-40ba-ad39-e44cc62e8cc0	Bladder-TCC	323	chr20	34420688	34443223	CG multiple-switch	34422170	34422472	AluSp	34431160	34431465	AluSx3	8688	d	81.848	296	1.21e-68
94108975-b7a0-40ba-ad39-e44cc62e8cc0	Bladder-TCC	323	chr20	34420688	34443223	CG multiple-switch	34422917	34423208	AluSc	34433693	34433985	AluSx	10485	c	76.761	269	1.56e-37
94108975-b7a0-40ba-ad39-e44cc62e8cc0	Bladder-TCC	323	chr20	34420688	34443223	CG multiple-switch	34423572	34423881	AluSz	34430830	34431055	AluSg4	6949	c	83.983	220	4.5e-58
94108975-b7a0-40ba-ad39-e44cc62e8cc0	Bladder-TCC	323	chr20	34420688	34443223	CG multiple-switch	34423572	34423881	AluSz	34436185	34436472	AluSg	12304	c	82.979	183	3.56e-44
94108975-b7a0-40ba-ad39-e44cc62e8cc0	Bladder-TCC	323	chr20	34420688	34443223	CG multiple-switch	34429986	34430281	AluSx1	34430830	34431055	AluSg4	549	c	82.895	220	1.55e-52
94108975-b7a0-40ba-ad39-e44cc62e8cc0	Bladder-TCC	323	chr20	34420688	34443223	CG multiple-switch	34431160	34431465	AluSx3	34440525	34440818	AluSg	9060	c	80.836	282	2.05e-61
94108975-b7a0-40ba-ad39-e44cc62e8cc0	Bladder-TCC	323	chr20	34420688	34443223	CG multiple-switch	34431160	34431465	AluSx3	34436185	34436472	AluSg	4720	c	81.659	221	9.68e-50
94108975-b7a0-40ba-ad39-e44cc62e8cc0	Bladder-TCC	323	chr20	34420688	34443223	CG multiple-switch	34436185	34436472	AluSg	34440865	34441172	AluSx	4393	d	84.753	218	8.96e-60
94108975-b7a0-40ba-ad39-e44cc62e8cc0	Bladder-TCC	323	chr20	34420688	34443223	CG multiple-switch	34440865	34441172	AluSx	34441672	34441975	AluSz	500	c	87.333	297	5.47e-97
94108975-b7a0-40ba-ad39-e44cc62e8cc0	Bladder-TCC	338	chr22	41154398	41163917	coord with terminal CG	41157720	41157854	AluSx3	41158394	41158689	AluSx1	540	d	84.733	128	1.01e-33
94108975-b7a0-40ba-ad39-e44cc62e8cc0	Bladder-TCC	338	chr22	41154398	41163917	coord with terminal CG	41158394	41158689	AluSx1	41161408	41161698	AluSx1	2719	c	88.39	262	1.29e-90
94108975-b7a0-40ba-ad39-e44cc62e8cc0	Bladder-TCC	338	chr22	41154398	41163917	coord with terminal CG	41158394	41158689	AluSx1	41159991	41160273	AluSx1	1302	c	84.615	275	2.83e-77
94108975-b7a0-40ba-ad39-e44cc62e8cc0	Bladder-TCC	338	chr22	41154398	41163917	coord with terminal CG	41158394	41158689	AluSx1	41160276	41160585	AluJb	1587	c	80.556	283	1.74e-59
94108975-b7a0-40ba-ad39-e44cc62e8cc0	Bladder-TCC	338	chr22	41154398	41163917	coord with terminal CG	41158394	41158689	AluSx1	41162733	41163017	AluJb	4044	c	76.978	267	6.43e-39
94108975-b7a0-40ba-ad39-e44cc62e8cc0	Bladder-TCC	338	chr22	41154398	41163917	coord with terminal CG	41159844	41159966	AluJo	41162733	41163017	AluJb	2767	c	85.437	102	1.19e-27
94108975-b7a0-40ba-ad39-e44cc62e8cc0	Bladder-TCC	340	chr22	50933061	50939676	CG multiple-switch	50933010	50933309	AluSg	50935924	50936235	AluSx	2615	c	88.502	282	2e-98
94108975-b7a0-40ba-ad39-e44cc62e8cc0	Bladder-TCC	340	chr22	50933061	50939676	CG multiple-switch	50933010	50933309	AluSg	50938276	50938573	AluSq2	4967	c	84.375	283	5.73e-79
94108975-b7a0-40ba-ad39-e44cc62e8cc0	Bladder-TCC	340	chr22	50933061	50939676	CG multiple-switch	50933754	50934064	AluSc8	50934562	50934868	AluSp	498	d	81.759	302	4.67e-70
94108975-b7a0-40ba-ad39-e44cc62e8cc0	Bladder-TCC	340	chr22	50933061	50939676	CG multiple-switch	50933754	50934064	AluSc8	50934869	50935044	AluSc	805	d	82.184	171	1.75e-39
94108975-b7a0-40ba-ad39-e44cc62e8cc0	Bladder-TCC	340	chr22	50933061	50939676	CG multiple-switch	50935924	50936235	AluSx	50939327	50939626	AluSx	3092	d	83.333	288	4.65e-75
94108975-b7a0-40ba-ad39-e44cc62e8cc0	Bladder-TCC	340	chr22	50933061	50939676	CG multiple-switch	50938276	50938573	AluSq2	50938758	50938936	AluSz	185	d	81.564	166	1.3e-35
973d0577-8ca4-44a1-817f-1d3c1bada151	Bladder-TCC	44	chr11	47971324	47980755	CG multiple-switch	47971143	47971429	AluJb	47980409	47980703	AluJr	8980	c	82.031	126	3.33e-27
973d0577-8ca4-44a1-817f-1d3c1bada151	Bladder-TCC	44	chr11	47971324	47980755	CG multiple-switch	47973264	47973575	AluSp	47973693	47973995	AluSp	118	c	85	298	4.33e-86
973d0577-8ca4-44a1-817f-1d3c1bada151	Bladder-TCC	44	chr11	47971324	47980755	CG multiple-switch	47973264	47973575	AluSp	47979143	47979435	AluYk3	5568	c	84.536	287	5.63e-80
973d0577-8ca4-44a1-817f-1d3c1bada151	Bladder-TCC	44	chr11	47971324	47980755	CG multiple-switch	47975290	47975592	AluSg	47978196	47978461	AluSz6	2604	c	81.203	259	4.38e-56
973d0577-8ca4-44a1-817f-1d3c1bada151	Bladder-TCC	44	chr11	47971324	47980755	CG multiple-switch	47975290	47975592	AluSg	47979143	47979435	AluYk3	3551	c	79.655	281	7.32e-54
973d0577-8ca4-44a1-817f-1d3c1bada151	Bladder-TCC	63	chr19	1089115	1100533	CG single-switch	1090463	1090716	AluY	1096193	1096503	AluYf1	5477	d	89.017	171	4.43e-59
973d0577-8ca4-44a1-817f-1d3c1bada151	Bladder-TCC	63	chr19	1089115	1100533	CG single-switch	1090463	1090716	AluY	1092903	1093214	AluSx1	2187	d	84.571	170	9.73e-46
973d0577-8ca4-44a1-817f-1d3c1bada151	Bladder-TCC	63	chr19	1089115	1100533	CG single-switch	1092423	1092693	AluY	1097097	1097393	AluY	4404	c	83.86	269	2.16e-72
973d0577-8ca4-44a1-817f-1d3c1bada151	Bladder-TCC	63	chr19	1089115	1100533	CG single-switch	1092903	1093214	AluSx1	1097097	1097393	AluY	3883	c	80.936	291	7.07e-63
973d0577-8ca4-44a1-817f-1d3c1bada151	Bladder-TCC	63	chr19	1089115	1100533	CG single-switch	1096193	1096503	AluYf1	1097097	1097393	AluY	594	c	86.598	288	3.14e-91
abd2d959-d5ed-4eb3-9759-67eb1aa23325	Bladder-TCC	3	chr1	27207323	27212425	C- or G- coord	27208425	27208726	AluSq2	27212068	27212369	AluYm1	3342	c	80.479	288	1.77e-61
abd2d959-d5ed-4eb3-9759-67eb1aa23325	Bladder-TCC	3	chr1	27207323	27212425	C- or G- coord	27210303	27210553	AluY	27212068	27212369	AluYm1	1515	c	91.77	242	3.85e-97
abd2d959-d5ed-4eb3-9759-67eb1aa23325	Bladder-TCC	4	chr1	29300733	29308639	C- or G- coord	29301302	29301604	AluSx	29306945	29307232	AluJb	5341	d	77.043	247	5.56e-37
abd2d959-d5ed-4eb3-9759-67eb1aa23325	Bladder-TCC	32	chr3	47603386	47611750	C- or G- coord	47605046	47605338	AluSz	47610226	47610356	AluJr4	4888	d	82.906	114	5.1e-26
abd2d959-d5ed-4eb3-9759-67eb1aa23325	Bladder-TCC	47	chr4	139899439	139907648	C- or G- coord	139900136	139900443	AluSx3	139902516	139902821	AluSx3	2073	d	86.014	276	1.53e-84
abd2d959-d5ed-4eb3-9759-67eb1aa23325	Bladder-TCC	47	chr4	139899439	139907648	C- or G- coord	139900136	139900443	AluSx3	139906852	139907151	AluSp	6409	d	83.986	273	2.01e-73
abd2d959-d5ed-4eb3-9759-67eb1aa23325	Bladder-TCC	47	chr4	139899439	139907648	C- or G- coord	139901791	139902089	AluSg	139904269	139904577	AluSq2	2180	d	84.281	292	1.15e-80
abd2d959-d5ed-4eb3-9759-67eb1aa23325	Bladder-TCC	47	chr4	139899439	139907648	C- or G- coord	139901791	139902089	AluSg	139902516	139902821	AluSx3	427	d	82.724	294	5.41e-74
abd2d959-d5ed-4eb3-9759-67eb1aa23325	Bladder-TCC	63	chr5	179876281	179887456	coord with terminal CG	179876099	179876396	AluSx	179879583	179879868	AluSq	3187	d	86.667	266	4.44e-84
abd2d959-d5ed-4eb3-9759-67eb1aa23325	Bladder-TCC	63	chr5	179876281	179887456	coord with terminal CG	179876099	179876396	AluSx	179884239	179884546	AluSx	7843	d	83.221	295	7.48e-77
abd2d959-d5ed-4eb3-9759-67eb1aa23325	Bladder-TCC	63	chr5	179876281	179887456	coord with terminal CG	179879583	179879868	AluSq	179882321	179882630	AluYf1	2453	c	85.315	281	1.98e-82
abd2d959-d5ed-4eb3-9759-67eb1aa23325	Bladder-TCC	63	chr5	179876281	179887456	coord with terminal CG	179882321	179882630	AluYf1	179886970	179887277	AluY	4340	d	91.246	295	2.65e-116
abd2d959-d5ed-4eb3-9759-67eb1aa23325	Bladder-TCC	77	chr8	98831027	98838978	C- or G- coord	98831956	98832259	AluYh7	98833284	98833562	AluYk2	1025	d	84.98	250	2.2e-71
abd2d959-d5ed-4eb3-9759-67eb1aa23325	Bladder-TCC	82	chr8	126269525	126286688	CG single-switch	126269264	126269545	AluSz	126276646	126276892	AluSx	7101	c	80	240	8.98e-48
abd2d959-d5ed-4eb3-9759-67eb1aa23325	Bladder-TCC	82	chr8	126269525	126286688	CG single-switch	126272862	126273165	AluSx	126283222	126283517	AluSg	10057	d	83.165	294	1.56e-75
abd2d959-d5ed-4eb3-9759-67eb1aa23325	Bladder-TCC	82	chr8	126269525	126286688	CG single-switch	126274386	126274683	AluY	126284249	126284554	AluYm1	9566	c	85.953	296	5.38e-90
abd2d959-d5ed-4eb3-9759-67eb1aa23325	Bladder-TCC	82	chr8	126269525	126286688	CG single-switch	126275710	126276015	AluSx	126276646	126276892	AluSx	631	c	80.769	230	7.57e-49
abd2d959-d5ed-4eb3-9759-67eb1aa23325	Bladder-TCC	82	chr8	126269525	126286688	CG single-switch	126277461	126277762	AluSp	126283222	126283517	AluSg	5460	d	81.787	284	1.57e-65
abd2d959-d5ed-4eb3-9759-67eb1aa23325	Bladder-TCC	84	chr8	136494089	136508451	CG single-switch	136501641	136501948	AluSc	136506517	136506820	AluYm1	4569	c	83.946	294	3.08e-80
abd2d959-d5ed-4eb3-9759-67eb1aa23325	Bladder-TCC	84	chr8	136494089	136508451	CG single-switch	136501641	136501948	AluSc	136505326	136505458	AluYc	3378	c	82.836	129	3.3e-30
abd2d959-d5ed-4eb3-9759-67eb1aa23325	Bladder-TCC	124	chr16	1468027	1476162	CG single-switch	1467950	1468240	AluSx	1474570	1474864	AluSg4	6330	c	84.828	283	1.22e-80
abd2d959-d5ed-4eb3-9759-67eb1aa23325	Bladder-TCC	124	chr16	1468027	1476162	CG single-switch	1468474	1468776	AluSz	1472559	1472778	AluSx1	3783	c	82.326	214	3.69e-51
abd2d959-d5ed-4eb3-9759-67eb1aa23325	Bladder-TCC	124	chr16	1468027	1476162	CG single-switch	1468782	1469069	AluSz6	1472779	1473081	AluSp	3710	c	78.947	225	1.28e-40
abd2d959-d5ed-4eb3-9759-67eb1aa23325	Bladder-TCC	124	chr16	1468027	1476162	CG single-switch	1469315	1469611	AluY	1471533	1471826	AluSc8	1922	d	89.655	288	1.2e-105
abd2d959-d5ed-4eb3-9759-67eb1aa23325	Bladder-TCC	124	chr16	1468027	1476162	CG single-switch	1469315	1469611	AluY	1471886	1472188	AluSx4	2275	d	82.105	281	2.74e-67
abd2d959-d5ed-4eb3-9759-67eb1aa23325	Bladder-TCC	124	chr16	1468027	1476162	CG single-switch	1469315	1469611	AluY	1473990	1474143	AluSp	4379	d	83.898	117	6.23e-29
abd2d959-d5ed-4eb3-9759-67eb1aa23325	Bladder-TCC	124	chr16	1468027	1476162	CG single-switch	1471533	1471826	AluSc8	1474570	1474864	AluSg4	2744	c	87.329	290	4.34e-95
abd2d959-d5ed-4eb3-9759-67eb1aa23325	Bladder-TCC	124	chr16	1468027	1476162	CG single-switch	1471533	1471826	AluSc8	1473280	1473635	AluY	1454	c	88.276	140	3.6e-46
abd2d959-d5ed-4eb3-9759-67eb1aa23325	Bladder-TCC	124	chr16	1468027	1476162	CG single-switch	1471886	1472188	AluSx4	1474570	1474864	AluSg4	2382	c	85.145	273	5.92e-79
abd2d959-d5ed-4eb3-9759-67eb1aa23325	Bladder-TCC	124	chr16	1468027	1476162	CG single-switch	1471886	1472188	AluSx4	1472779	1473081	AluSp	591	c	81.702	228	1.03e-51
abd2d959-d5ed-4eb3-9759-67eb1aa23325	Bladder-TCC	124	chr16	1468027	1476162	CG single-switch	1472779	1473081	AluSp	1474897	1475205	AluSx	1816	d	84.581	224	2.82e-62
abd2d959-d5ed-4eb3-9759-67eb1aa23325	Bladder-TCC	125	chr16	30723437	30726984	C- or G- coord	30725386	30725684	AluY	30726605	30726906	AluY	921	d	90.878	294	1.83e-114
abd2d959-d5ed-4eb3-9759-67eb1aa23325	Bladder-TCC	125	chr16	30723437	30726984	C- or G- coord	30725685	30725828	AluY	30726605	30726906	AluY	777	d	88.028	141	2.02e-46
abd2d959-d5ed-4eb3-9759-67eb1aa23325	Bladder-TCC	125	chr16	30723437	30726984	C- or G- coord	30725829	30726127	AluSz	30726605	30726906	AluY	478	d	81.229	282	9.16e-63
abd2d959-d5ed-4eb3-9759-67eb1aa23325	Bladder-TCC	141	chr19	20450220	20468334	coord with terminal CG	20464335	20464641	AluYm1	20466787	20467086	AluY	2146	d	90.033	297	1.82e-110
abd2d959-d5ed-4eb3-9759-67eb1aa23325	Bladder-TCC	141	chr19	20450220	20468334	coord with terminal CG	20464335	20464641	AluYm1	20464730	20465041	AluY	89	d	86.424	300	8.66e-94
abd2d959-d5ed-4eb3-9759-67eb1aa23325	Bladder-TCC	141	chr19	20450220	20468334	coord with terminal CG	20464335	20464641	AluYm1	20466090	20466354	AluJb	1449	d	78.231	139	5.76e-21
acc629cb-ad03-4cec-9b21-922e4932ef3e	Bladder-TCC	42	chr3	156608329	156618004	C- or G- coord	156608650	156608954	AluSx	156615460	156615762	AluSx1	6506	d	84.333	287	3.76e-80
acc629cb-ad03-4cec-9b21-922e4932ef3e	Bladder-TCC	106	chr9	10355402	10362025	C- or G- coord	10355471	10355777	AluSp	10360821	10361128	AluY	5044	d	81.433	299	2.34e-67
acc629cb-ad03-4cec-9b21-922e4932ef3e	Bladder-TCC	113	chr9	95866367	95872528	C- or G- coord	95868577	95868876	AluSx	95871747	95872050	AluSx3	2871	c	76.761	269	3.5e-37
acc629cb-ad03-4cec-9b21-922e4932ef3e	Bladder-TCC	130	chr11	125447308	125451473	C- or G- coord	125448377	125448654	AluSx3	125449280	125449583	AluSq2	626	d	83.721	211	5.8e-55
acc629cb-ad03-4cec-9b21-922e4932ef3e	Bladder-TCC	130	chr11	125447308	125451473	C- or G- coord	125450691	125450973	AluSx1	125451434	125451742	AluSx1	461	c	84.752	281	1.59e-80
acc629cb-ad03-4cec-9b21-922e4932ef3e	Bladder-TCC	141	chr13	22007901	22020954	C- or G- coord	22011835	22012128	AluY	22013926	22014235	AluSx	1798	d	81.849	288	4.44e-68
acc629cb-ad03-4cec-9b21-922e4932ef3e	Bladder-TCC	145	chr14	35477819	35481094	C- or G- coord	35478091	35478393	AluSx1	35479105	35479363	AluSg	712	d	83.077	255	1.91e-65
acc629cb-ad03-4cec-9b21-922e4932ef3e	Bladder-TCC	169	chr16	58262763	58267958	C- or G- coord	58265351	58265662	AluSz	58266346	58266652	AluSz	684	d	82.026	301	3.91e-72
b73523d7-f5a5-4140-8537-4df4d1ecf465	Bladder-TCC	2	chr1	1740667	1750689	CG multiple-switch	1740629	1740889	AluSz6	1743223	1743525	AluY	2334	d	82.222	133	1.59e-29
b73523d7-f5a5-4140-8537-4df4d1ecf465	Bladder-TCC	2	chr1	1740667	1750689	CG multiple-switch	1741528	1741803	AluYm1	1743223	1743525	AluY	1420	d	87.413	273	1.19e-90
b73523d7-f5a5-4140-8537-4df4d1ecf465	Bladder-TCC	2	chr1	1740667	1750689	CG multiple-switch	1742102	1742406	AluSx1	1750020	1750331	AluSx	7614	d	84.965	281	4.84e-80
b73523d7-f5a5-4140-8537-4df4d1ecf465	Bladder-TCC	2	chr1	1740667	1750689	CG multiple-switch	1742521	1742826	AluSz	1750020	1750331	AluSx	7194	d	84.775	285	3.75e-81
b73523d7-f5a5-4140-8537-4df4d1ecf465	Bladder-TCC	2	chr1	1740667	1750689	CG multiple-switch	1742521	1742826	AluSz	1746270	1746580	AluY	3444	d	84.014	287	8.12e-78
b73523d7-f5a5-4140-8537-4df4d1ecf465	Bladder-TCC	2	chr1	1740667	1750689	CG multiple-switch	1743223	1743525	AluY	1750665	1750959	AluSx	7140	c	82.828	291	2.91e-72
b73523d7-f5a5-4140-8537-4df4d1ecf465	Bladder-TCC	3	chr1	19837601	19844514	C- or G- coord	19838800	19839080	AluSg	19840354	19840612	AluY	1274	c	82.182	253	2.93e-60
b73523d7-f5a5-4140-8537-4df4d1ecf465	Bladder-TCC	3	chr1	19837601	19844514	C- or G- coord	19840354	19840612	AluY	19841486	19841777	AluSq2	874	d	82.482	248	9.69e-60
b73523d7-f5a5-4140-8537-4df4d1ecf465	Bladder-TCC	6	chr1	27256607	27259722	coord with terminal CG	27257226	27257515	AluSx1	27258662	27258969	AluSg	1147	c	80.546	285	1.03e-59
b73523d7-f5a5-4140-8537-4df4d1ecf465	Bladder-TCC	6	chr1	27256607	27259722	coord with terminal CG	27257990	27258277	AluSc	27258283	27258476	AluSx	6	c	84.699	181	1.04e-49
b73523d7-f5a5-4140-8537-4df4d1ecf465	Bladder-TCC	8	chr1	28779199	28787614	C- or G- coord	28779034	28779336	AluSz	28781702	28782007	AluSx	2366	c	84.266	276	3.82e-75
b73523d7-f5a5-4140-8537-4df4d1ecf465	Bladder-TCC	8	chr1	28779199	28787614	C- or G- coord	28779350	28779657	AluSp	28781437	28781680	AluSx1	1780	c	80.172	221	1.46e-44
b73523d7-f5a5-4140-8537-4df4d1ecf465	Bladder-TCC	8	chr1	28779199	28787614	C- or G- coord	28779350	28779657	AluSp	28787319	28787453	AluSx	7662	c	87.597	127	1.47e-39
b73523d7-f5a5-4140-8537-4df4d1ecf465	Bladder-TCC	9	chr1	28813417	28832541	C- or G- coord	28813597	28813906	AluSc8	28822560	28822867	AluY	8654	c	87.129	300	6.02e-97
b73523d7-f5a5-4140-8537-4df4d1ecf465	Bladder-TCC	9	chr1	28813417	28832541	C- or G- coord	28814230	28814549	AluSx	28831067	28831365	AluSz	16518	d	85.246	297	6.31e-87
b73523d7-f5a5-4140-8537-4df4d1ecf465	Bladder-TCC	9	chr1	28813417	28832541	C- or G- coord	28814230	28814549	AluSx	28818993	28819297	AluSz	4444	d	82.903	303	2.3e-76
b73523d7-f5a5-4140-8537-4df4d1ecf465	Bladder-TCC	9	chr1	28813417	28832541	C- or G- coord	28814230	28814549	AluSx	28830476	28830775	AluSx4	15927	d	82.373	286	1.4e-68
b73523d7-f5a5-4140-8537-4df4d1ecf465	Bladder-TCC	9	chr1	28813417	28832541	C- or G- coord	28814230	28814549	AluSx	28816806	28817069	AluY	2257	d	84.17	252	6.49e-67
b73523d7-f5a5-4140-8537-4df4d1ecf465	Bladder-TCC	9	chr1	28813417	28832541	C- or G- coord	28814230	28814549	AluSx	28826960	28827259	AluSp	12411	d	80.667	295	5.06e-63
b73523d7-f5a5-4140-8537-4df4d1ecf465	Bladder-TCC	9	chr1	28813417	28832541	C- or G- coord	28814728	28815013	AluY	28822560	28822867	AluY	7547	c	90.146	273	5.49e-102
b73523d7-f5a5-4140-8537-4df4d1ecf465	Bladder-TCC	9	chr1	28813417	28832541	C- or G- coord	28814728	28815013	AluY	28827320	28827626	AluSx1	12307	c	86.296	267	1.57e-82
b73523d7-f5a5-4140-8537-4df4d1ecf465	Bladder-TCC	9	chr1	28813417	28832541	C- or G- coord	28816806	28817069	AluY	28822560	28822867	AluY	5491	c	90.494	259	3.93e-98
b73523d7-f5a5-4140-8537-4df4d1ecf465	Bladder-TCC	9	chr1	28813417	28832541	C- or G- coord	28816806	28817069	AluY	28827320	28827626	AluSx1	10251	c	85.714	236	8.81e-70
b73523d7-f5a5-4140-8537-4df4d1ecf465	Bladder-TCC	9	chr1	28813417	28832541	C- or G- coord	28817772	28817992	AluJb	28822118	28822432	AluJb	4126	c	80.09	216	1.27e-42
b73523d7-f5a5-4140-8537-4df4d1ecf465	Bladder-TCC	9	chr1	28813417	28832541	C- or G- coord	28817772	28817992	AluJb	28827320	28827626	AluSx1	9328	c	76.682	217	7.78e-30
b73523d7-f5a5-4140-8537-4df4d1ecf465	Bladder-TCC	9	chr1	28813417	28832541	C- or G- coord	28818667	28818982	AluSz	28827320	28827626	AluSx1	8338	c	85.714	248	4.92e-73
b73523d7-f5a5-4140-8537-4df4d1ecf465	Bladder-TCC	9	chr1	28813417	28832541	C- or G- coord	28818993	28819297	AluSz	28822560	28822867	AluY	3263	c	82.724	296	4.74e-73
b73523d7-f5a5-4140-8537-4df4d1ecf465	Bladder-TCC	9	chr1	28813417	28832541	C- or G- coord	28818993	28819297	AluSz	28827320	28827626	AluSx1	8023	c	81.107	300	2.87e-65
b73523d7-f5a5-4140-8537-4df4d1ecf465	Bladder-TCC	9	chr1	28813417	28832541	C- or G- coord	28820888	28821179	AluSz	28822560	28822867	AluY	1381	c	82.993	287	1.63e-72
b73523d7-f5a5-4140-8537-4df4d1ecf465	Bladder-TCC	9	chr1	28813417	28832541	C- or G- coord	28822118	28822432	AluJb	28824224	28824522	AluSx3	1792	d	80.952	288	1.79e-62
b73523d7-f5a5-4140-8537-4df4d1ecf465	Bladder-TCC	9	chr1	28813417	28832541	C- or G- coord	28822560	28822867	AluY	28824224	28824522	AluSx3	1357	d	88.014	286	5.98e-97
b73523d7-f5a5-4140-8537-4df4d1ecf465	Bladder-TCC	9	chr1	28813417	28832541	C- or G- coord	28822560	28822867	AluY	28830176	28830469	AluSg	7309	d	86.986	289	4.66e-93
b73523d7-f5a5-4140-8537-4df4d1ecf465	Bladder-TCC	9	chr1	28813417	28832541	C- or G- coord	28822560	28822867	AluY	28826960	28827259	AluSp	4093	d	85.069	284	2.2e-81
b73523d7-f5a5-4140-8537-4df4d1ecf465	Bladder-TCC	9	chr1	28813417	28832541	C- or G- coord	28822560	28822867	AluY	28825313	28825598	AluSg	2446	d	86.266	229	1.04e-69
b73523d7-f5a5-4140-8537-4df4d1ecf465	Bladder-TCC	9	chr1	28813417	28832541	C- or G- coord	28822560	28822867	AluY	28823783	28824063	AluSx	916	d	79.402	275	8.24e-51
b73523d7-f5a5-4140-8537-4df4d1ecf465	Bladder-TCC	9	chr1	28813417	28832541	C- or G- coord	28823783	28824063	AluSx	28827320	28827626	AluSx1	3257	c	79.085	279	2.69e-50
b73523d7-f5a5-4140-8537-4df4d1ecf465	Bladder-TCC	9	chr1	28813417	28832541	C- or G- coord	28824224	28824522	AluSx3	28827320	28827626	AluSx1	2798	c	85.374	290	9.84e-85
b73523d7-f5a5-4140-8537-4df4d1ecf465	Bladder-TCC	9	chr1	28813417	28832541	C- or G- coord	28825313	28825598	AluSg	28825641	28825946	AluSp	43	c	82.627	229	2.72e-55
b73523d7-f5a5-4140-8537-4df4d1ecf465	Bladder-TCC	9	chr1	28813417	28832541	C- or G- coord	28825641	28825946	AluSp	28830476	28830775	AluSx4	4530	d	80.201	291	1.04e-59
b73523d7-f5a5-4140-8537-4df4d1ecf465	Bladder-TCC	9	chr1	28813417	28832541	C- or G- coord	28827320	28827626	AluSx1	28830176	28830469	AluSg	2550	d	87.687	262	2.17e-86
b73523d7-f5a5-4140-8537-4df4d1ecf465	Bladder-TCC	9	chr1	28813417	28832541	C- or G- coord	28827320	28827626	AluSx1	28830476	28830775	AluSx4	2850	d	83.66	298	1.32e-78
b73523d7-f5a5-4140-8537-4df4d1ecf465	Bladder-TCC	11	chr1	28896139	28908426	coord with terminal CG	28895922	28896216	AluY	28902833	28903128	AluSc	6617	c	86.598	288	5.18e-91
b73523d7-f5a5-4140-8537-4df4d1ecf465	Bladder-TCC	11	chr1	28896139	28908426	coord with terminal CG	28895922	28896216	AluY	28898706	28899007	AluSp	2490	c	80.657	266	1.96e-55
b73523d7-f5a5-4140-8537-4df4d1ecf465	Bladder-TCC	11	chr1	28896139	28908426	coord with terminal CG	28895922	28896216	AluY	28902254	28902368	AluSp	6038	c	82.692	101	1.59e-21
b73523d7-f5a5-4140-8537-4df4d1ecf465	Bladder-TCC	11	chr1	28896139	28908426	coord with terminal CG	28896217	28896540	AluY	28902833	28903128	AluSc	6293	c	85.304	293	5.76e-86
b73523d7-f5a5-4140-8537-4df4d1ecf465	Bladder-TCC	11	chr1	28896139	28908426	coord with terminal CG	28896217	28896540	AluY	28901968	28902193	AluSz6	5428	c	84.817	186	1.68e-51
b73523d7-f5a5-4140-8537-4df4d1ecf465	Bladder-TCC	11	chr1	28896139	28908426	coord with terminal CG	28896217	28896540	AluY	28902254	28902368	AluSp	5714	c	84.211	111	4.84e-27
b73523d7-f5a5-4140-8537-4df4d1ecf465	Bladder-TCC	11	chr1	28896139	28908426	coord with terminal CG	28896762	28897059	AluSq	28898016	28898309	AluSx1	957	d	82.072	248	3.29e-58
b73523d7-f5a5-4140-8537-4df4d1ecf465	Bladder-TCC	11	chr1	28896139	28908426	coord with terminal CG	28897324	28897589	AluSc8	28902833	28903128	AluSc	5244	c	89.057	263	2.78e-93
b73523d7-f5a5-4140-8537-4df4d1ecf465	Bladder-TCC	11	chr1	28896139	28908426	coord with terminal CG	28897324	28897589	AluSc8	28900590	28900899	AluSz	3001	c	85.348	261	1.32e-76
b73523d7-f5a5-4140-8537-4df4d1ecf465	Bladder-TCC	11	chr1	28896139	28908426	coord with terminal CG	28898706	28899007	AluSp	28906529	28906840	AluSx1	7522	d	81.887	255	3.33e-58
b73523d7-f5a5-4140-8537-4df4d1ecf465	Bladder-TCC	11	chr1	28896139	28908426	coord with terminal CG	28898706	28899007	AluSp	28905618	28905907	AluSz	6611	d	82.326	211	7.27e-50
b73523d7-f5a5-4140-8537-4df4d1ecf465	Bladder-TCC	11	chr1	28896139	28908426	coord with terminal CG	28898706	28899007	AluSp	28899165	28899466	AluY	158	d	78.648	275	9.4e-49
b73523d7-f5a5-4140-8537-4df4d1ecf465	Bladder-TCC	11	chr1	28896139	28908426	coord with terminal CG	28899165	28899466	AluY	28902833	28903128	AluSc	3367	c	87.108	284	4.1e-92
b73523d7-f5a5-4140-8537-4df4d1ecf465	Bladder-TCC	11	chr1	28896139	28908426	coord with terminal CG	28899165	28899466	AluY	28902369	28902668	AluSc	2903	c	83.904	288	1.17e-77
b73523d7-f5a5-4140-8537-4df4d1ecf465	Bladder-TCC	11	chr1	28896139	28908426	coord with terminal CG	28899536	28899840	AluSg	28899877	28900003	AluSc	37	d	84.921	122	4.51e-32
b73523d7-f5a5-4140-8537-4df4d1ecf465	Bladder-TCC	11	chr1	28896139	28908426	coord with terminal CG	28900004	28900299	AluSx	28900590	28900899	AluSz	291	c	81.695	285	5.39e-66
b73523d7-f5a5-4140-8537-4df4d1ecf465	Bladder-TCC	11	chr1	28896139	28908426	coord with terminal CG	28900590	28900899	AluSz	28905618	28905907	AluSz	4719	d	82.848	288	4.34e-72
b73523d7-f5a5-4140-8537-4df4d1ecf465	Bladder-TCC	11	chr1	28896139	28908426	coord with terminal CG	28900590	28900899	AluSz	28906529	28906840	AluSx1	5630	d	81.818	297	1.22e-67
b73523d7-f5a5-4140-8537-4df4d1ecf465	Bladder-TCC	12	chr1	32441684	32444491	C- or G- coord	32441727	32442030	AluSx1	32442361	32442661	AluSx1	331	c	83.673	287	1.42e-76
b73523d7-f5a5-4140-8537-4df4d1ecf465	Bladder-TCC	14	chr1	36182733	36199576	C- or G- coord	36185080	36185390	AluSx1	36186044	36186346	AluSg	654	c	88.176	291	4.57e-100
b73523d7-f5a5-4140-8537-4df4d1ecf465	Bladder-TCC	14	chr1	36182733	36199576	C- or G- coord	36185080	36185390	AluSx1	36186989	36187288	AluSz	1599	c	85.862	287	2.79e-87
b73523d7-f5a5-4140-8537-4df4d1ecf465	Bladder-TCC	14	chr1	36182733	36199576	C- or G- coord	36186044	36186346	AluSg	36187458	36187770	AluSz	1112	d	82.828	291	2.15e-73
b73523d7-f5a5-4140-8537-4df4d1ecf465	Bladder-TCC	14	chr1	36182733	36199576	C- or G- coord	36186044	36186346	AluSg	36195863	36196198	AluSz	9517	d	88.55	128	2.9e-42
b73523d7-f5a5-4140-8537-4df4d1ecf465	Bladder-TCC	14	chr1	36182733	36199576	C- or G- coord	36186989	36187288	AluSz	36189315	36189599	AluSz6	2027	d	87.451	253	7.53e-83
b73523d7-f5a5-4140-8537-4df4d1ecf465	Bladder-TCC	14	chr1	36182733	36199576	C- or G- coord	36186989	36187288	AluSz	36187458	36187770	AluSz	170	d	83.704	267	3.55e-71
b73523d7-f5a5-4140-8537-4df4d1ecf465	Bladder-TCC	14	chr1	36182733	36199576	C- or G- coord	36186989	36187288	AluSz	36196289	36196476	AluSx	9001	d	86.111	139	1.33e-40
b73523d7-f5a5-4140-8537-4df4d1ecf465	Bladder-TCC	14	chr1	36182733	36199576	C- or G- coord	36189315	36189599	AluSz6	36198560	36198868	AluSx1	8961	c	83.86	281	1.2e-75
b73523d7-f5a5-4140-8537-4df4d1ecf465	Bladder-TCC	14	chr1	36182733	36199576	C- or G- coord	36195863	36196198	AluSz	36198560	36198868	AluSx1	2362	c	89.781	136	8.91e-48
b73523d7-f5a5-4140-8537-4df4d1ecf465	Bladder-TCC	14	chr1	36182733	36199576	C- or G- coord	36196521	36196829	AluSg	36198560	36198868	AluSx1	1731	c	84.691	300	1.29e-85
b73523d7-f5a5-4140-8537-4df4d1ecf465	Bladder-TCC	15	chr1	39359828	39368996	C- or G- coord	39360013	39360292	AluSc	39366853	39367163	AluSx1	6561	d	83.658	253	9.91e-67
b73523d7-f5a5-4140-8537-4df4d1ecf465	Bladder-TCC	15	chr1	39359828	39368996	C- or G- coord	39360013	39360292	AluSc	39366438	39366755	AluSz	6146	d	81.495	277	2.15e-63
b73523d7-f5a5-4140-8537-4df4d1ecf465	Bladder-TCC	15	chr1	39359828	39368996	C- or G- coord	39360398	39360676	AluSc	39367231	39367508	AluSx	6555	d	83.835	260	2.12e-68
b73523d7-f5a5-4140-8537-4df4d1ecf465	Bladder-TCC	15	chr1	39359828	39368996	C- or G- coord	39360398	39360676	AluSc	39366853	39367163	AluSx1	6177	d	79.137	274	1.01e-51
b73523d7-f5a5-4140-8537-4df4d1ecf465	Bladder-TCC	15	chr1	39359828	39368996	C- or G- coord	39361195	39361501	AluJb	39362776	39363071	AluY	1275	c	80	279	1.43e-55
b73523d7-f5a5-4140-8537-4df4d1ecf465	Bladder-TCC	15	chr1	39359828	39368996	C- or G- coord	39362776	39363071	AluY	39363521	39363826	AluSq	450	d	84.828	286	1.03e-81
b73523d7-f5a5-4140-8537-4df4d1ecf465	Bladder-TCC	15	chr1	39359828	39368996	C- or G- coord	39362776	39363071	AluY	39367231	39367508	AluSx	4160	d	85.211	276	4.79e-80
b73523d7-f5a5-4140-8537-4df4d1ecf465	Bladder-TCC	15	chr1	39359828	39368996	C- or G- coord	39362776	39363071	AluY	39366438	39366755	AluSz	3367	d	82.517	283	1.75e-69
b73523d7-f5a5-4140-8537-4df4d1ecf465	Bladder-TCC	15	chr1	39359828	39368996	C- or G- coord	39363521	39363826	AluSq	39368392	39368523	AluJb	4566	c	86.667	103	1.91e-29
b73523d7-f5a5-4140-8537-4df4d1ecf465	Bladder-TCC	15	chr1	39359828	39368996	C- or G- coord	39366438	39366755	AluSz	39368817	39369111	AluSq2	2062	c	83.516	271	4.05e-71
b73523d7-f5a5-4140-8537-4df4d1ecf465	Bladder-TCC	15	chr1	39359828	39368996	C- or G- coord	39366853	39367163	AluSx1	39368817	39369111	AluSq2	1654	c	84.286	277	1.09e-76
b73523d7-f5a5-4140-8537-4df4d1ecf465	Bladder-TCC	21	chr1	55110734	55132550	coord with terminal CG	55110475	55110782	AluSx1	55120064	55120362	AluSp	9282	d	83.607	242	4.43e-63
b73523d7-f5a5-4140-8537-4df4d1ecf465	Bladder-TCC	21	chr1	55110734	55132550	coord with terminal CG	55110948	55111246	AluSz	55127928	55128225	AluSz	16682	d	86.555	235	1.52e-72
b73523d7-f5a5-4140-8537-4df4d1ecf465	Bladder-TCC	21	chr1	55110734	55132550	coord with terminal CG	55110948	55111246	AluSz	55120064	55120362	AluSp	8818	d	81.818	288	1.98e-66
b73523d7-f5a5-4140-8537-4df4d1ecf465	Bladder-TCC	21	chr1	55110734	55132550	coord with terminal CG	55110948	55111246	AluSz	55122214	55122511	AluSx1	10968	d	82.008	225	5.64e-52
b73523d7-f5a5-4140-8537-4df4d1ecf465	Bladder-TCC	21	chr1	55110734	55132550	coord with terminal CG	55110948	55111246	AluSz	55113429	55113603	AluSx1	2183	d	79.012	155	7.55e-26
b73523d7-f5a5-4140-8537-4df4d1ecf465	Bladder-TCC	21	chr1	55110734	55132550	coord with terminal CG	55113131	55113428	AluSp	55125123	55125424	AluSp	11695	c	83.333	290	2.52e-75
b73523d7-f5a5-4140-8537-4df4d1ecf465	Bladder-TCC	21	chr1	55110734	55132550	coord with terminal CG	55113131	55113428	AluSp	55114010	55114338	AluSq	582	c	83.333	285	1.17e-73
b73523d7-f5a5-4140-8537-4df4d1ecf465	Bladder-TCC	21	chr1	55110734	55132550	coord with terminal CG	55114010	55114338	AluSq	55121903	55122201	AluSx	7565	d	83.333	286	4.68e-73
b73523d7-f5a5-4140-8537-4df4d1ecf465	Bladder-TCC	21	chr1	55110734	55132550	coord with terminal CG	55114010	55114338	AluSq	55130404	55130712	AluSq2	16066	d	82.292	279	7.89e-66
b73523d7-f5a5-4140-8537-4df4d1ecf465	Bladder-TCC	21	chr1	55110734	55132550	coord with terminal CG	55116400	55116696	AluJr	55127609	55127911	AluJb	10913	d	78.333	294	7.24e-51
b73523d7-f5a5-4140-8537-4df4d1ecf465	Bladder-TCC	21	chr1	55110734	55132550	coord with terminal CG	55120064	55120362	AluSp	55125123	55125424	AluSp	4761	c	86.195	292	2.48e-90
b73523d7-f5a5-4140-8537-4df4d1ecf465	Bladder-TCC	21	chr1	55110734	55132550	coord with terminal CG	55120064	55120362	AluSp	55127250	55127568	AluSq	6888	c	83.108	293	2.53e-75
b73523d7-f5a5-4140-8537-4df4d1ecf465	Bladder-TCC	21	chr1	55110734	55132550	coord with terminal CG	55120064	55120362	AluSp	55121567	55121858	AluSz	1205	c	83.391	286	9.1e-75
b73523d7-f5a5-4140-8537-4df4d1ecf465	Bladder-TCC	21	chr1	55110734	55132550	coord with terminal CG	55120064	55120362	AluSp	55124755	55125119	AluSp	4393	c	90.449	175	9.23e-65
b73523d7-f5a5-4140-8537-4df4d1ecf465	Bladder-TCC	21	chr1	55110734	55132550	coord with terminal CG	55120689	55120987	AluSx1	55126205	55126515	AluSp	5218	d	83.612	294	4.21e-78
b73523d7-f5a5-4140-8537-4df4d1ecf465	Bladder-TCC	21	chr1	55110734	55132550	coord with terminal CG	55120689	55120987	AluSx1	55121903	55122201	AluSx	916	d	83.219	289	9.1e-75
b73523d7-f5a5-4140-8537-4df4d1ecf465	Bladder-TCC	21	chr1	55110734	55132550	coord with terminal CG	55121567	55121858	AluSz	55127928	55128225	AluSz	6070	d	81.443	289	6.96e-66
b73523d7-f5a5-4140-8537-4df4d1ecf465	Bladder-TCC	21	chr1	55110734	55132550	coord with terminal CG	55121567	55121858	AluSz	55122214	55122511	AluSx1	356	d	78.082	276	2.58e-45
b73523d7-f5a5-4140-8537-4df4d1ecf465	Bladder-TCC	21	chr1	55110734	55132550	coord with terminal CG	55121903	55122201	AluSx	55124755	55125119	AluSp	2554	c	81.967	176	1.24e-38
b73523d7-f5a5-4140-8537-4df4d1ecf465	Bladder-TCC	21	chr1	55110734	55132550	coord with terminal CG	55122214	55122511	AluSx1	55127250	55127568	AluSq	4739	c	79.333	286	1.21e-53
b73523d7-f5a5-4140-8537-4df4d1ecf465	Bladder-TCC	21	chr1	55110734	55132550	coord with terminal CG	55122214	55122511	AluSx1	55129049	55129346	AluSx	6538	c	90.441	135	1.22e-48
b73523d7-f5a5-4140-8537-4df4d1ecf465	Bladder-TCC	21	chr1	55110734	55132550	coord with terminal CG	55122214	55122511	AluSx1	55123360	55123633	AluSx	849	c	78.571	214	2.06e-36
b73523d7-f5a5-4140-8537-4df4d1ecf465	Bladder-TCC	21	chr1	55110734	55132550	coord with terminal CG	55124755	55125119	AluSp	55126205	55126515	AluSp	1086	d	88.827	175	1.15e-59
b73523d7-f5a5-4140-8537-4df4d1ecf465	Bladder-TCC	21	chr1	55110734	55132550	coord with terminal CG	55125123	55125424	AluSp	55126205	55126515	AluSp	781	d	85.993	300	1.94e-91
b73523d7-f5a5-4140-8537-4df4d1ecf465	Bladder-TCC	21	chr1	55110734	55132550	coord with terminal CG	55126205	55126515	AluSp	55126896	55127184	AluSx	381	c	88.235	252	7.23e-86
b73523d7-f5a5-4140-8537-4df4d1ecf465	Bladder-TCC	21	chr1	55110734	55132550	coord with terminal CG	55126205	55126515	AluSp	55127250	55127568	AluSq	735	c	83.601	308	2.02e-81
b73523d7-f5a5-4140-8537-4df4d1ecf465	Bladder-TCC	21	chr1	55110734	55132550	coord with terminal CG	55126205	55126515	AluSp	55132099	55132418	AluJb	5584	c	75.862	306	3.59e-39
b73523d7-f5a5-4140-8537-4df4d1ecf465	Bladder-TCC	21	chr1	55110734	55132550	coord with terminal CG	55126896	55127184	AluSx	55130404	55130712	AluSq2	3220	d	80.335	237	1.18e-48
b73523d7-f5a5-4140-8537-4df4d1ecf465	Bladder-TCC	31	chr1	114223739	114232804	C- or G- coord	114229159	114229461	AluSx1	114230466	114230768	AluSx	1005	c	79.479	297	4.34e-56
b73523d7-f5a5-4140-8537-4df4d1ecf465	Bladder-TCC	44	chr1	201986072	201991188	coord with terminal CG	201986665	201986953	AluSc	201989051	201989349	AluY	2098	c	81.661	281	2.48e-64
b73523d7-f5a5-4140-8537-4df4d1ecf465	Bladder-TCC	44	chr1	201986072	201991188	coord with terminal CG	201989051	201989349	AluY	201989429	201989684	AluJo	80	d	77.604	185	1.26e-27
b73523d7-f5a5-4140-8537-4df4d1ecf465	Bladder-TCC	50	chr1	226250480	226258167	CG multiple-switch	226256751	226257040	AluSx	226257901	226258184	AluY	861	d	78.596	273	2.23e-48
b73523d7-f5a5-4140-8537-4df4d1ecf465	Bladder-TCC	51	chr1	228912333	228943672	CG multiple-switch	228932049	228932352	AluSx3	228932581	228932873	AluSg	229	c	84.649	223	1.9e-62
b73523d7-f5a5-4140-8537-4df4d1ecf465	Bladder-TCC	54	chr2	9258361	9261403	C- or G- coord	9258330	9258637	AluSx	9259809	9260127	AluSq2	1172	d	80.192	296	1.12e-60
b73523d7-f5a5-4140-8537-4df4d1ecf465	Bladder-TCC	60	chr2	37552532	37580969	CG multiple-switch	37567412	37567701	AluSx1	37578743	37579048	AluSp	11042	d	82.47	249	1.26e-60
b73523d7-f5a5-4140-8537-4df4d1ecf465	Bladder-TCC	61	chr2	39714228	39720729	CG single-switch	39714095	39714392	AluSz	39717419	39717726	AluSx	3027	d	85.926	268	2.05e-81
b73523d7-f5a5-4140-8537-4df4d1ecf465	Bladder-TCC	61	chr2	39714228	39720729	CG single-switch	39716019	39716323	AluSz	39717020	39717317	AluSz	697	d	80.903	285	1.67e-62
b73523d7-f5a5-4140-8537-4df4d1ecf465	Bladder-TCC	61	chr2	39714228	39720729	CG single-switch	39717020	39717317	AluSz	39718011	39718305	AluSz	694	c	83.673	293	1.23e-78
b73523d7-f5a5-4140-8537-4df4d1ecf465	Bladder-TCC	61	chr2	39714228	39720729	CG single-switch	39717020	39717317	AluSz	39718368	39718660	AluY	1051	c	82.215	290	9.67e-70
b73523d7-f5a5-4140-8537-4df4d1ecf465	Bladder-TCC	61	chr2	39714228	39720729	CG single-switch	39717419	39717726	AluSx	39718368	39718660	AluY	642	c	81.788	291	1.68e-67
b73523d7-f5a5-4140-8537-4df4d1ecf465	Bladder-TCC	71	chr2	85757372	85766029	CG multiple-switch	85757877	85758170	AluY	85759937	85760225	AluSq	1767	c	83.577	269	8.12e-71
b73523d7-f5a5-4140-8537-4df4d1ecf465	Bladder-TCC	71	chr2	85757372	85766029	CG multiple-switch	85757877	85758170	AluY	85760314	85760604	AluSx	2144	c	82.23	279	2.27e-66
b73523d7-f5a5-4140-8537-4df4d1ecf465	Bladder-TCC	71	chr2	85757372	85766029	CG multiple-switch	85759275	85759562	AluSx1	85763182	85763472	AluY	3620	c	82.867	282	7.94e-71
b73523d7-f5a5-4140-8537-4df4d1ecf465	Bladder-TCC	71	chr2	85757372	85766029	CG multiple-switch	85759275	85759562	AluSx1	85759575	85759883	AluSx3	13	c	83.333	265	4.78e-68
b73523d7-f5a5-4140-8537-4df4d1ecf465	Bladder-TCC	83	chr2	160265523	160276304	C- or G- coord	160271676	160271972	AluSx4	160273675	160273979	AluSx1	1703	c	83.835	262	1.67e-70
b73523d7-f5a5-4140-8537-4df4d1ecf465	Bladder-TCC	89	chr2	203950962	203970914	CG single-switch	203951295	203951557	AluSx1	203963716	203964016	AluSp	12159	d	84.03	258	6.11e-69
b73523d7-f5a5-4140-8537-4df4d1ecf465	Bladder-TCC	89	chr2	203950962	203970914	CG single-switch	203951295	203951557	AluSx1	203956998	203957304	AluSx4	5441	d	80.597	255	8.07e-53
b73523d7-f5a5-4140-8537-4df4d1ecf465	Bladder-TCC	89	chr2	203950962	203970914	CG single-switch	203951814	203952113	AluSg4	203959563	203959877	AluSp	7450	d	84.106	293	5.35e-80
b73523d7-f5a5-4140-8537-4df4d1ecf465	Bladder-TCC	89	chr2	203950962	203970914	CG single-switch	203951814	203952113	AluSg4	203953800	203954096	AluSx	1687	d	84.138	283	3.22e-77
b73523d7-f5a5-4140-8537-4df4d1ecf465	Bladder-TCC	89	chr2	203950962	203970914	CG single-switch	203953800	203954096	AluSx	203966323	203966618	AluSz	12227	c	83.451	281	2.48e-73
b73523d7-f5a5-4140-8537-4df4d1ecf465	Bladder-TCC	89	chr2	203950962	203970914	CG single-switch	203956998	203957304	AluSx4	203960484	203960778	AluSx	3180	c	89.552	128	2.07e-44
b73523d7-f5a5-4140-8537-4df4d1ecf465	Bladder-TCC	89	chr2	203950962	203970914	CG single-switch	203957675	203957984	AluSc8	203967992	203968294	AluSz	10008	c	82.818	287	1.21e-71
b73523d7-f5a5-4140-8537-4df4d1ecf465	Bladder-TCC	89	chr2	203950962	203970914	CG single-switch	203957675	203957984	AluSc8	203960014	203960313	AluSp	2030	c	82.095	290	7.26e-69
b73523d7-f5a5-4140-8537-4df4d1ecf465	Bladder-TCC	89	chr2	203950962	203970914	CG single-switch	203959563	203959877	AluSp	203960014	203960313	AluSp	137	c	85.813	282	1.55e-85
b73523d7-f5a5-4140-8537-4df4d1ecf465	Bladder-TCC	89	chr2	203950962	203970914	CG single-switch	203959563	203959877	AluSp	203965262	203965570	AluSx	5385	c	84.106	295	5.63e-80
b73523d7-f5a5-4140-8537-4df4d1ecf465	Bladder-TCC	89	chr2	203950962	203970914	CG single-switch	203960014	203960313	AluSp	203969908	203970203	AluY	9595	d	80.464	290	1.98e-59
b73523d7-f5a5-4140-8537-4df4d1ecf465	Bladder-TCC	89	chr2	203950962	203970914	CG single-switch	203960484	203960778	AluSx	203963716	203964016	AluSp	2938	d	80.392	284	3.25e-57
b73523d7-f5a5-4140-8537-4df4d1ecf465	Bladder-TCC	89	chr2	203950962	203970914	CG single-switch	203967992	203968294	AluSz	203969908	203970203	AluY	1614	d	85	290	8.98e-83
b73523d7-f5a5-4140-8537-4df4d1ecf465	Bladder-TCC	90	chr2	204077718	204081835	C- or G- coord	204080453	204080751	AluSz	204081545	204081826	AluSz6	794	c	77.656	271	6.74e-45
b73523d7-f5a5-4140-8537-4df4d1ecf465	Bladder-TCC	96	chr3	9791293	9803461	C- or G- coord	9794453	9794749	AluSx1	9797144	9797443	AluSc	2395	c	82.877	282	1.1e-69
b73523d7-f5a5-4140-8537-4df4d1ecf465	Bladder-TCC	96	chr3	9791293	9803461	C- or G- coord	9794754	9795051	AluSq2	9797144	9797443	AluSc	2093	c	80.405	281	2.43e-56
b73523d7-f5a5-4140-8537-4df4d1ecf465	Bladder-TCC	96	chr3	9791293	9803461	C- or G- coord	9797144	9797443	AluSc	9797719	9798004	AluSz	276	d	81.787	274	6.75e-62
b73523d7-f5a5-4140-8537-4df4d1ecf465	Bladder-TCC	96	chr3	9791293	9803461	C- or G- coord	9797719	9798004	AluSz	9800316	9800613	AluSx	2312	c	83.562	276	1.76e-72
b73523d7-f5a5-4140-8537-4df4d1ecf465	Bladder-TCC	103	chr3	57987541	57991474	C- or G- coord	57987439	57987572	AluSp	57990969	57991290	AluSx1	3397	c	88	123	1.45e-39
b73523d7-f5a5-4140-8537-4df4d1ecf465	Bladder-TCC	103	chr3	57987541	57991474	C- or G- coord	57987573	57987870	AluSx1	57990969	57991290	AluSx1	3099	c	82.686	281	2.5e-70
b73523d7-f5a5-4140-8537-4df4d1ecf465	Bladder-TCC	107	chr3	111790846	111814634	CG multiple-switch	111791937	111792249	AluSx	111810570	111810878	AluY	18321	d	84.746	291	1.19e-82
b73523d7-f5a5-4140-8537-4df4d1ecf465	Bladder-TCC	107	chr3	111790846	111814634	CG multiple-switch	111791937	111792249	AluSx	111799998	111800284	AluY	7749	d	81.061	257	5.73e-56
b73523d7-f5a5-4140-8537-4df4d1ecf465	Bladder-TCC	119	chr3	197703014	197717263	CG single-switch	197706407	197706660	AluSg	197714030	197714329	AluY	7370	c	86.243	187	3.62e-56
b73523d7-f5a5-4140-8537-4df4d1ecf465	Bladder-TCC	119	chr3	197703014	197717263	CG single-switch	197706407	197706660	AluSg	197715540	197715853	AluSz	8880	c	83.684	186	7.89e-48
b73523d7-f5a5-4140-8537-4df4d1ecf465	Bladder-TCC	119	chr3	197703014	197717263	CG single-switch	197706407	197706660	AluSg	197711615	197711848	AluJb	4955	c	79.897	189	1.04e-36
b73523d7-f5a5-4140-8537-4df4d1ecf465	Bladder-TCC	126	chr4	39576794	39584203	CG single-switch	39578305	39578629	AluSx1	39584003	39584299	AluSp	5374	d	84.932	286	3.06e-82
b73523d7-f5a5-4140-8537-4df4d1ecf465	Bladder-TCC	126	chr4	39576794	39584203	CG single-switch	39578305	39578629	AluSx1	39581182	39581486	AluSz	2553	d	83.612	292	1.11e-76
b73523d7-f5a5-4140-8537-4df4d1ecf465	Bladder-TCC	126	chr4	39576794	39584203	CG single-switch	39579051	39579346	AluSz	39584003	39584299	AluSp	4657	d	85.616	288	3.56e-86
b73523d7-f5a5-4140-8537-4df4d1ecf465	Bladder-TCC	126	chr4	39576794	39584203	CG single-switch	39582138	39582444	AluSg	39584003	39584299	AluSp	1559	d	84.694	287	1.34e-80
b73523d7-f5a5-4140-8537-4df4d1ecf465	Bladder-TCC	126	chr4	39576794	39584203	CG single-switch	39583489	39583790	AluSp	39584003	39584299	AluSp	213	d	87.119	294	1.29e-95
b73523d7-f5a5-4140-8537-4df4d1ecf465	Bladder-TCC	127	chr4	40689272	40705052	CG single-switch	40689331	40689647	AluSp	40691425	40691721	AluSp	1778	c	90.034	285	1.26e-106
b73523d7-f5a5-4140-8537-4df4d1ecf465	Bladder-TCC	127	chr4	40689272	40705052	CG single-switch	40689331	40689647	AluSp	40703447	40703726	AluSg	13800	c	85.252	269	7.88e-79
b73523d7-f5a5-4140-8537-4df4d1ecf465	Bladder-TCC	127	chr4	40689272	40705052	CG single-switch	40689331	40689647	AluSp	40700221	40700514	AluSz	10574	c	81.145	291	6.23e-65
b73523d7-f5a5-4140-8537-4df4d1ecf465	Bladder-TCC	127	chr4	40689272	40705052	CG single-switch	40695125	40695433	AluSz	40698501	40698809	AluSx	3068	d	83.607	299	2.76e-78
b73523d7-f5a5-4140-8537-4df4d1ecf465	Bladder-TCC	127	chr4	40689272	40705052	CG single-switch	40696582	40696843	AluSz	40702684	40702973	AluSz	5841	d	83.59	193	1.87e-49
b73523d7-f5a5-4140-8537-4df4d1ecf465	Bladder-TCC	127	chr4	40689272	40705052	CG single-switch	40697112	40697425	AluSx1	40697581	40697880	AluSx	156	c	84.247	289	2.17e-79
b73523d7-f5a5-4140-8537-4df4d1ecf465	Bladder-TCC	127	chr4	40689272	40705052	CG single-switch	40697581	40697880	AluSx	40698501	40698809	AluSx	621	d	82.759	286	4.51e-71
b73523d7-f5a5-4140-8537-4df4d1ecf465	Bladder-TCC	127	chr4	40689272	40705052	CG single-switch	40697581	40697880	AluSx	40702684	40702973	AluSz	4804	d	80.755	252	2.77e-53
b73523d7-f5a5-4140-8537-4df4d1ecf465	Bladder-TCC	127	chr4	40689272	40705052	CG single-switch	40698501	40698809	AluSx	40703447	40703726	AluSg	4638	c	87.5	259	1.64e-85
b73523d7-f5a5-4140-8537-4df4d1ecf465	Bladder-TCC	127	chr4	40689272	40705052	CG single-switch	40698501	40698809	AluSx	40700221	40700514	AluSz	1412	c	83.746	280	2.15e-74
b73523d7-f5a5-4140-8537-4df4d1ecf465	Bladder-TCC	127	chr4	40689272	40705052	CG single-switch	40701113	40701419	AluSx	40702684	40702973	AluSz	1265	d	81.481	258	2.82e-58
b73523d7-f5a5-4140-8537-4df4d1ecf465	Bladder-TCC	127	chr4	40689272	40705052	CG single-switch	40702003	40702208	AluSz	40702684	40702973	AluSz	476	d	86.982	166	3.12e-51
b73523d7-f5a5-4140-8537-4df4d1ecf465	Bladder-TCC	127	chr4	40689272	40705052	CG single-switch	40702684	40702973	AluSz	40703447	40703726	AluSg	474	c	87.755	193	2.64e-63
b73523d7-f5a5-4140-8537-4df4d1ecf465	Bladder-TCC	139	chr4	141094763	141103770	C- or G- coord	141094814	141095108	AluSc	141097604	141097913	AluSc8	2496	c	86.458	279	1.12e-86
b73523d7-f5a5-4140-8537-4df4d1ecf465	Bladder-TCC	141	chr4	152439067	152450508	CG multiple-switch	152442877	152443176	AluJb	152445182	152445469	AluSc8	2006	d	76.254	286	3.64e-40
b73523d7-f5a5-4140-8537-4df4d1ecf465	Bladder-TCC	147	chr4	185390249	185406207	CG multiple-switch	185397138	185397441	AluSp	185403555	185403863	AluY	6114	c	79.805	301	1.19e-59
b73523d7-f5a5-4140-8537-4df4d1ecf465	Bladder-TCC	161	chr6	15521335	15533056	C- or G- coord	15529234	15529526	AluJr	15532929	15533228	AluSx	3403	c	75.812	271	3.8e-35
b73523d7-f5a5-4140-8537-4df4d1ecf465	Bladder-TCC	177	chr6	137121965	137130855	coord with terminal CG	137125760	137126047	AluSz	137126693	137126975	AluSz6	646	c	80.508	233	4.48e-49
b73523d7-f5a5-4140-8537-4df4d1ecf465	Bladder-TCC	196	chr7	66314228	66324597	C- or G- coord	66314389	66314657	AluSp	66321286	66321578	AluY	6629	c	82.022	175	1.93e-39
b73523d7-f5a5-4140-8537-4df4d1ecf465	Bladder-TCC	196	chr7	66314228	66324597	C- or G- coord	66314389	66314657	AluSp	66320139	66320439	AluSq2	5482	c	76.14	260	9.04e-33
b73523d7-f5a5-4140-8537-4df4d1ecf465	Bladder-TCC	196	chr7	66314228	66324597	C- or G- coord	66314389	66314657	AluSp	66318044	66318349	AluSg	3387	c	79.213	175	4.2e-31
b73523d7-f5a5-4140-8537-4df4d1ecf465	Bladder-TCC	196	chr7	66314228	66324597	C- or G- coord	66316217	66316511	AluSx	66318559	66318857	AluY	2048	d	79.381	288	1.61e-55
b73523d7-f5a5-4140-8537-4df4d1ecf465	Bladder-TCC	198	chr7	73487724	73492121	coord with terminal CG	73488029	73488335	AluSx1	73491417	73491704	AluSg	3082	d	83.333	270	2.52e-70
b73523d7-f5a5-4140-8537-4df4d1ecf465	Bladder-TCC	198	chr7	73487724	73492121	coord with terminal CG	73488029	73488335	AluSx1	73490370	73490666	AluY	2035	d	82.734	275	1.17e-68
b73523d7-f5a5-4140-8537-4df4d1ecf465	Bladder-TCC	198	chr7	73487724	73492121	coord with terminal CG	73488029	73488335	AluSx1	73488464	73488753	AluSz	129	d	80	280	5.54e-57
b73523d7-f5a5-4140-8537-4df4d1ecf465	Bladder-TCC	215	chr8	52650456	52666226	coord with terminal CG	52652168	52652450	AluYk3	52662258	52662559	AluSc5	9808	c	84.321	280	1.72e-76
b73523d7-f5a5-4140-8537-4df4d1ecf465	Bladder-TCC	215	chr8	52650456	52666226	coord with terminal CG	52652168	52652450	AluYk3	52658319	52658618	AluSx	5869	c	77.143	229	3.94e-33
b73523d7-f5a5-4140-8537-4df4d1ecf465	Bladder-TCC	215	chr8	52650456	52666226	coord with terminal CG	52656946	52657265	AluYk3	52662258	52662559	AluSc5	4993	c	82.119	290	9.15e-70
b73523d7-f5a5-4140-8537-4df4d1ecf465	Bladder-TCC	222	chr8	90806401	90815807	C- or G- coord	90806513	90806822	AluSc	90807293	90807598	AluSc	471	c	88.645	265	2.25e-93
b73523d7-f5a5-4140-8537-4df4d1ecf465	Bladder-TCC	222	chr8	90806401	90815807	C- or G- coord	90807293	90807598	AluSc	90810828	90811131	AluSx1	3230	d	81.091	265	8.46e-58
b73523d7-f5a5-4140-8537-4df4d1ecf465	Bladder-TCC	222	chr8	90806401	90815807	C- or G- coord	90807293	90807598	AluSc	90812676	90812943	AluSz	5078	d	77.778	234	1.13e-36
b73523d7-f5a5-4140-8537-4df4d1ecf465	Bladder-TCC	240	chr9	132011620	132033896	C- or G- coord	132011687	132011990	AluJb	132028033	132028242	AluSz6	16043	c	79.213	171	1.77e-30
b73523d7-f5a5-4140-8537-4df4d1ecf465	Bladder-TCC	240	chr9	132011620	132033896	C- or G- coord	132012563	132012844	AluSx1	132032028	132032335	AluSp	19184	c	82.625	254	1.21e-61
b73523d7-f5a5-4140-8537-4df4d1ecf465	Bladder-TCC	240	chr9	132011620	132033896	C- or G- coord	132012563	132012844	AluSx1	132028033	132028242	AluSz6	15189	c	84.066	177	1.24e-46
b73523d7-f5a5-4140-8537-4df4d1ecf465	Bladder-TCC	240	chr9	132011620	132033896	C- or G- coord	132013490	132013789	AluSq2	132032749	132033049	AluSz	18960	d	83.562	281	7.62e-74
b73523d7-f5a5-4140-8537-4df4d1ecf465	Bladder-TCC	240	chr9	132011620	132033896	C- or G- coord	132014247	132014513	AluJb	132030303	132030602	AluJb	15790	c	75.984	231	9.29e-28
b73523d7-f5a5-4140-8537-4df4d1ecf465	Bladder-TCC	240	chr9	132011620	132033896	C- or G- coord	132014624	132014928	AluSz	132023221	132023527	AluSc8	8293	c	82.274	289	7.8e-69
b73523d7-f5a5-4140-8537-4df4d1ecf465	Bladder-TCC	240	chr9	132011620	132033896	C- or G- coord	132027331	132027636	AluSx	132031559	132031790	AluSz6	3923	d	81.579	225	4.81e-51
b73523d7-f5a5-4140-8537-4df4d1ecf465	Bladder-TCC	242	chr9	134324619	134331911	coord with terminal CG	134330016	134330310	AluSg	134331737	134332036	AluY	1427	d	85.223	282	1.82e-82
b73523d7-f5a5-4140-8537-4df4d1ecf465	Bladder-TCC	252	chr10	70602404	70606926	C- or G- coord	70603655	70603946	AluY	70605028	70605328	AluY	1082	c	89.456	290	8.77e-106
b73523d7-f5a5-4140-8537-4df4d1ecf465	Bladder-TCC	258	chr11	8945998	8956804	C- or G- coord	8945801	8946076	AluSz6	8952941	8953236	AluSg7	6865	c	82.143	273	3.44e-64
b73523d7-f5a5-4140-8537-4df4d1ecf465	Bladder-TCC	258	chr11	8945998	8956804	C- or G- coord	8951395	8951683	AluSz	8952941	8953236	AluSg7	1258	c	79.505	277	1.32e-53
b73523d7-f5a5-4140-8537-4df4d1ecf465	Bladder-TCC	258	chr11	8945998	8956804	C- or G- coord	8952941	8953236	AluSg7	8955875	8956179	AluSc8	2639	d	85.424	289	2.78e-85
b73523d7-f5a5-4140-8537-4df4d1ecf465	Bladder-TCC	265	chr11	66509550	66519000	CG single-switch	66511335	66511631	AluSq2	66517737	66518037	AluSx	6106	d	81.695	292	7.22e-68
b73523d7-f5a5-4140-8537-4df4d1ecf465	Bladder-TCC	265	chr11	66509550	66519000	CG single-switch	66513301	66513578	AluSz	66517737	66518037	AluSx	4159	d	82.397	262	1.89e-63
b73523d7-f5a5-4140-8537-4df4d1ecf465	Bladder-TCC	265	chr11	66509550	66519000	CG single-switch	66514198	66514349	AluJb	66518501	66518653	AluJr	4152	c	83.051	114	1.75e-26
b73523d7-f5a5-4140-8537-4df4d1ecf465	Bladder-TCC	268	chr11	73331973	73333871	C- or G- coord	73332013	73332305	AluSz	73332816	73333119	AluSz	511	c	82.812	250	8e-63
b73523d7-f5a5-4140-8537-4df4d1ecf465	Bladder-TCC	268	chr11	73331973	73333871	C- or G- coord	73332494	73332669	AluSx	73332816	73333119	AluSz	147	c	84.828	140	1.35e-38
b73523d7-f5a5-4140-8537-4df4d1ecf465	Bladder-TCC	278	chr11	124597602	124615613	C- or G- coord	124599879	124600190	AluSx1	124600827	124601121	AluSx1	637	d	81.716	258	2.37e-59
b73523d7-f5a5-4140-8537-4df4d1ecf465	Bladder-TCC	279	chr11	129764730	129774783	coord with terminal CG	129766558	129766856	AluSc	129774391	129774694	AluSz6	7535	c	83.27	258	3.62e-67
b73523d7-f5a5-4140-8537-4df4d1ecf465	Bladder-TCC	284	chr12	54001937	54005988	C- or G- coord	54001722	54002028	AluSc	54005372	54005677	AluSz6	3344	c	80.272	288	3.2e-60
b73523d7-f5a5-4140-8537-4df4d1ecf465	Bladder-TCC	284	chr12	54001937	54005988	C- or G- coord	54003606	54003898	AluSz	54004067	54004367	AluSx1	169	d	83.86	282	8.29e-76
b73523d7-f5a5-4140-8537-4df4d1ecf465	Bladder-TCC	295	chr12	110910588	110922624	coord with terminal CG	110910508	110910809	AluSx	110914318	110914631	AluSz	3509	c	80.612	283	7.78e-60
b73523d7-f5a5-4140-8537-4df4d1ecf465	Bladder-TCC	295	chr12	110910588	110922624	coord with terminal CG	110911010	110911316	AluSx	110920849	110921148	AluY	9533	d	82.594	285	7.74e-70
b73523d7-f5a5-4140-8537-4df4d1ecf465	Bladder-TCC	295	chr12	110910588	110922624	coord with terminal CG	110911010	110911316	AluSx	110921348	110921649	AluSx	10032	d	82.095	286	3.6e-68
b73523d7-f5a5-4140-8537-4df4d1ecf465	Bladder-TCC	295	chr12	110910588	110922624	coord with terminal CG	110912526	110912822	AluSp	110919892	110920180	AluSz	7070	c	81.754	272	5.91e-61
b73523d7-f5a5-4140-8537-4df4d1ecf465	Bladder-TCC	295	chr12	110910588	110922624	coord with terminal CG	110912526	110912822	AluSp	110915516	110915811	AluY	2694	c	80.612	279	1.28e-57
b73523d7-f5a5-4140-8537-4df4d1ecf465	Bladder-TCC	295	chr12	110910588	110922624	coord with terminal CG	110912526	110912822	AluSp	110915148	110915460	AluY	2326	c	76.849	295	1.31e-42
b73523d7-f5a5-4140-8537-4df4d1ecf465	Bladder-TCC	295	chr12	110910588	110922624	coord with terminal CG	110912526	110912822	AluSp	110913576	110913842	AluJr	754	c	81.818	161	2.2e-35
b73523d7-f5a5-4140-8537-4df4d1ecf465	Bladder-TCC	295	chr12	110910588	110922624	coord with terminal CG	110912526	110912822	AluSp	110922562	110922804	AluYk4	9740	c	84.426	119	7.97e-30
b73523d7-f5a5-4140-8537-4df4d1ecf465	Bladder-TCC	295	chr12	110910588	110922624	coord with terminal CG	110913060	110913342	AluSx	110920849	110921148	AluY	7507	d	82.192	280	1.55e-66
b73523d7-f5a5-4140-8537-4df4d1ecf465	Bladder-TCC	295	chr12	110910588	110922624	coord with terminal CG	110913576	110913842	AluJr	110920319	110920614	AluYk4	6477	d	79.487	230	9.03e-44
b73523d7-f5a5-4140-8537-4df4d1ecf465	Bladder-TCC	295	chr12	110910588	110922624	coord with terminal CG	110913576	110913842	AluJr	110921348	110921649	AluSx	7506	d	77.652	253	2.53e-39
b73523d7-f5a5-4140-8537-4df4d1ecf465	Bladder-TCC	295	chr12	110910588	110922624	coord with terminal CG	110913576	110913842	AluJr	110921952	110922260	AluY	8110	d	80.663	176	1.97e-35
b73523d7-f5a5-4140-8537-4df4d1ecf465	Bladder-TCC	295	chr12	110910588	110922624	coord with terminal CG	110913576	110913842	AluJr	110916712	110916983	AluY	2870	d	77.253	229	2.55e-34
b73523d7-f5a5-4140-8537-4df4d1ecf465	Bladder-TCC	295	chr12	110910588	110922624	coord with terminal CG	110914009	110914312	AluY	110920319	110920614	AluYk4	6007	d	86.424	292	1.6e-91
b73523d7-f5a5-4140-8537-4df4d1ecf465	Bladder-TCC	295	chr12	110910588	110922624	coord with terminal CG	110914009	110914312	AluY	110920849	110921148	AluY	6537	d	83.495	298	1.64e-76
b73523d7-f5a5-4140-8537-4df4d1ecf465	Bladder-TCC	295	chr12	110910588	110922624	coord with terminal CG	110914009	110914312	AluY	110916712	110916983	AluY	2400	d	87.815	229	1.64e-76
b73523d7-f5a5-4140-8537-4df4d1ecf465	Bladder-TCC	295	chr12	110910588	110922624	coord with terminal CG	110914009	110914312	AluY	110917362	110917672	AluSc5	3050	d	82.313	282	3.57e-68
b73523d7-f5a5-4140-8537-4df4d1ecf465	Bladder-TCC	295	chr12	110910588	110922624	coord with terminal CG	110914318	110914631	AluSz	110916712	110916983	AluY	2081	d	82.328	229	2.91e-54
b73523d7-f5a5-4140-8537-4df4d1ecf465	Bladder-TCC	295	chr12	110910588	110922624	coord with terminal CG	110915148	110915460	AluY	110921952	110922260	AluY	6492	d	85.621	300	7.68e-90
b73523d7-f5a5-4140-8537-4df4d1ecf465	Bladder-TCC	295	chr12	110910588	110922624	coord with terminal CG	110915148	110915460	AluY	110920319	110920614	AluYk4	4859	d	86.242	291	7.68e-90
b73523d7-f5a5-4140-8537-4df4d1ecf465	Bladder-TCC	295	chr12	110910588	110922624	coord with terminal CG	110915148	110915460	AluY	110920849	110921148	AluY	5389	d	85.619	291	5.98e-86
b73523d7-f5a5-4140-8537-4df4d1ecf465	Bladder-TCC	295	chr12	110910588	110922624	coord with terminal CG	110915148	110915460	AluY	110916712	110916983	AluY	1252	d	90.043	226	3.6e-83
b73523d7-f5a5-4140-8537-4df4d1ecf465	Bladder-TCC	295	chr12	110910588	110922624	coord with terminal CG	110915148	110915460	AluY	110921348	110921649	AluSx	5888	d	77.163	275	6.37e-41
b73523d7-f5a5-4140-8537-4df4d1ecf465	Bladder-TCC	295	chr12	110910588	110922624	coord with terminal CG	110915516	110915811	AluY	110920319	110920614	AluYk4	4508	d	91.156	293	7.05e-115
b73523d7-f5a5-4140-8537-4df4d1ecf465	Bladder-TCC	295	chr12	110910588	110922624	coord with terminal CG	110915516	110915811	AluY	110921952	110922260	AluY	6141	d	89.116	292	2.57e-104
b73523d7-f5a5-4140-8537-4df4d1ecf465	Bladder-TCC	295	chr12	110910588	110922624	coord with terminal CG	110915516	110915811	AluY	110917362	110917672	AluSc5	1551	d	86.159	286	3.4e-88
b73523d7-f5a5-4140-8537-4df4d1ecf465	Bladder-TCC	295	chr12	110910588	110922624	coord with terminal CG	110915516	110915811	AluY	110916712	110916983	AluY	901	d	90.435	228	2.04e-85
b73523d7-f5a5-4140-8537-4df4d1ecf465	Bladder-TCC	295	chr12	110910588	110922624	coord with terminal CG	110916712	110916983	AluY	110917999	110918307	AluY	1016	c	90.789	225	1.87e-85
b73523d7-f5a5-4140-8537-4df4d1ecf465	Bladder-TCC	295	chr12	110910588	110922624	coord with terminal CG	110916712	110916983	AluY	110922562	110922804	AluYk4	5579	c	94.03	132	1.95e-55
b73523d7-f5a5-4140-8537-4df4d1ecf465	Bladder-TCC	295	chr12	110910588	110922624	coord with terminal CG	110917833	110917998	AluSq2	110920849	110921148	AluY	2851	d	85.38	163	1.17e-45
b73523d7-f5a5-4140-8537-4df4d1ecf465	Bladder-TCC	295	chr12	110910588	110922624	coord with terminal CG	110917999	110918307	AluY	110920319	110920614	AluYk4	2012	d	88.851	294	9.6e-104
b73523d7-f5a5-4140-8537-4df4d1ecf465	Bladder-TCC	295	chr12	110910588	110922624	coord with terminal CG	110917999	110918307	AluY	110921952	110922260	AluY	3645	d	87.987	305	3.45e-103
b73523d7-f5a5-4140-8537-4df4d1ecf465	Bladder-TCC	295	chr12	110910588	110922624	coord with terminal CG	110917999	110918307	AluY	110920849	110921148	AluY	2542	d	87.162	288	9.74e-94
b73523d7-f5a5-4140-8537-4df4d1ecf465	Bladder-TCC	295	chr12	110910588	110922624	coord with terminal CG	110919892	110920180	AluSz	110920319	110920614	AluYk4	139	d	83.451	279	1.22e-72
b73523d7-f5a5-4140-8537-4df4d1ecf465	Bladder-TCC	295	chr12	110910588	110922624	coord with terminal CG	110919892	110920180	AluSz	110920849	110921148	AluY	669	d	82.935	279	2.63e-69
b73523d7-f5a5-4140-8537-4df4d1ecf465	Bladder-TCC	295	chr12	110910588	110922624	coord with terminal CG	110919892	110920180	AluSz	110921952	110922260	AluY	1772	d	81.695	287	2.05e-65
b73523d7-f5a5-4140-8537-4df4d1ecf465	Bladder-TCC	295	chr12	110910588	110922624	coord with terminal CG	110919892	110920180	AluSz	110921348	110921649	AluSx	1168	d	79.931	278	9.68e-54
b73523d7-f5a5-4140-8537-4df4d1ecf465	Bladder-TCC	295	chr12	110910588	110922624	coord with terminal CG	110920319	110920614	AluYk4	110922562	110922804	AluYk4	1948	c	92.742	123	9.99e-49
b73523d7-f5a5-4140-8537-4df4d1ecf465	Bladder-TCC	295	chr12	110910588	110922624	coord with terminal CG	110921348	110921649	AluSx	110922562	110922804	AluYk4	913	c	83.871	121	8.12e-30
b73523d7-f5a5-4140-8537-4df4d1ecf465	Bladder-TCC	295	chr12	110910588	110922624	coord with terminal CG	110921952	110922260	AluY	110922562	110922804	AluYk4	302	c	92.481	131	1.72e-51
b73523d7-f5a5-4140-8537-4df4d1ecf465	Bladder-TCC	298	chr12	112546970	112563152	coord with terminal CG	112547041	112547347	AluY	112551546	112551826	AluYk4	4199	c	90.173	170	1.99e-61
b73523d7-f5a5-4140-8537-4df4d1ecf465	Bladder-TCC	298	chr12	112546970	112563152	coord with terminal CG	112547041	112547347	AluY	112557909	112558206	AluSz	10562	c	80.678	285	2.58e-60
b73523d7-f5a5-4140-8537-4df4d1ecf465	Bladder-TCC	298	chr12	112546970	112563152	coord with terminal CG	112547602	112547878	AluYc	112557909	112558206	AluSz	10031	c	78.157	268	1.1e-43
b73523d7-f5a5-4140-8537-4df4d1ecf465	Bladder-TCC	298	chr12	112546970	112563152	coord with terminal CG	112547602	112547878	AluYc	112559262	112559570	AluSp	11384	c	77.663	271	5.11e-42
b73523d7-f5a5-4140-8537-4df4d1ecf465	Bladder-TCC	298	chr12	112546970	112563152	coord with terminal CG	112547602	112547878	AluYc	112551546	112551826	AluYk4	3668	c	83.529	156	1.11e-38
b73523d7-f5a5-4140-8537-4df4d1ecf465	Bladder-TCC	298	chr12	112546970	112563152	coord with terminal CG	112549457	112549762	AluY	112551546	112551826	AluYk4	1784	c	87.151	177	2.59e-55
b73523d7-f5a5-4140-8537-4df4d1ecf465	Bladder-TCC	298	chr12	112546970	112563152	coord with terminal CG	112551546	112551826	AluYk4	112556491	112556789	AluY	4665	d	89.143	173	8.44e-60
b73523d7-f5a5-4140-8537-4df4d1ecf465	Bladder-TCC	298	chr12	112546970	112563152	coord with terminal CG	112551546	112551826	AluYk4	112555353	112555644	AluSc	3527	d	88.75	157	3.95e-53
b73523d7-f5a5-4140-8537-4df4d1ecf465	Bladder-TCC	298	chr12	112546970	112563152	coord with terminal CG	112551546	112551826	AluYk4	112552228	112552525	AluSx3	402	d	84.393	168	1.12e-43
b73523d7-f5a5-4140-8537-4df4d1ecf465	Bladder-TCC	298	chr12	112546970	112563152	coord with terminal CG	112551903	112552182	AluSz	112557909	112558206	AluSz	5727	c	80.075	257	1.83e-51
b73523d7-f5a5-4140-8537-4df4d1ecf465	Bladder-TCC	298	chr12	112546970	112563152	coord with terminal CG	112552228	112552525	AluSx3	112557909	112558206	AluSz	5384	c	80.743	287	6.94e-61
b73523d7-f5a5-4140-8537-4df4d1ecf465	Bladder-TCC	298	chr12	112546970	112563152	coord with terminal CG	112552228	112552525	AluSx3	112559262	112559570	AluSp	6737	c	81.071	275	8.98e-60
b73523d7-f5a5-4140-8537-4df4d1ecf465	Bladder-TCC	298	chr12	112546970	112563152	coord with terminal CG	112555353	112555644	AluSc	112557909	112558206	AluSz	2265	c	82.432	286	8.66e-70
b73523d7-f5a5-4140-8537-4df4d1ecf465	Bladder-TCC	298	chr12	112546970	112563152	coord with terminal CG	112555353	112555644	AluSc	112559262	112559570	AluSp	3618	c	81.25	281	1.46e-62
b73523d7-f5a5-4140-8537-4df4d1ecf465	Bladder-TCC	298	chr12	112546970	112563152	coord with terminal CG	112556491	112556789	AluY	112561153	112561446	AluSx	4364	c	80.488	281	4.19e-58
b73523d7-f5a5-4140-8537-4df4d1ecf465	Bladder-TCC	298	chr12	112546970	112563152	coord with terminal CG	112556491	112556789	AluY	112557909	112558206	AluSz	1120	c	79.322	282	5.46e-52
b73523d7-f5a5-4140-8537-4df4d1ecf465	Bladder-TCC	298	chr12	112546970	112563152	coord with terminal CG	112558215	112558511	AluJr	112558988	112559261	AluSx	477	d	78.175	244	2.56e-40
b73523d7-f5a5-4140-8537-4df4d1ecf465	Bladder-TCC	299	chr12	113738346	113739205	C- or G- coord	113738659	113738969	AluSz	113739139	113739443	AluSq2	170	c	84.797	292	1.2e-83
b73523d7-f5a5-4140-8537-4df4d1ecf465	Bladder-TCC	324	chr15	41695210	41703103	C- or G- coord	41694927	41695227	AluSc8	41696241	41696536	AluY	1014	d	88.136	292	4.66e-100
b73523d7-f5a5-4140-8537-4df4d1ecf465	Bladder-TCC	324	chr15	41695210	41703103	C- or G- coord	41694927	41695227	AluSc8	41702248	41702559	AluY	7021	d	85.284	295	1.02e-86
b73523d7-f5a5-4140-8537-4df4d1ecf465	Bladder-TCC	324	chr15	41695210	41703103	C- or G- coord	41694927	41695227	AluSc8	41697517	41697827	AluSq2	2290	d	85.915	280	4.76e-85
b73523d7-f5a5-4140-8537-4df4d1ecf465	Bladder-TCC	324	chr15	41695210	41703103	C- or G- coord	41694927	41695227	AluSc8	41701590	41701743	AluSx	6363	d	91.216	147	1.38e-55
b73523d7-f5a5-4140-8537-4df4d1ecf465	Bladder-TCC	324	chr15	41695210	41703103	C- or G- coord	41694927	41695227	AluSc8	41700184	41700383	AluSp	4957	d	82.99	188	5.04e-45
b73523d7-f5a5-4140-8537-4df4d1ecf465	Bladder-TCC	324	chr15	41695210	41703103	C- or G- coord	41695488	41695769	AluSg	41700184	41700383	AluSp	4415	d	84.127	185	2.17e-48
b73523d7-f5a5-4140-8537-4df4d1ecf465	Bladder-TCC	324	chr15	41695210	41703103	C- or G- coord	41696241	41696536	AluY	41698771	41699068	AluSc8	2235	c	84.3	289	4.71e-80
b73523d7-f5a5-4140-8537-4df4d1ecf465	Bladder-TCC	324	chr15	41695210	41703103	C- or G- coord	41696241	41696536	AluY	41699813	41700101	AluSc	3277	c	84.155	273	4.74e-75
b73523d7-f5a5-4140-8537-4df4d1ecf465	Bladder-TCC	324	chr15	41695210	41703103	C- or G- coord	41696241	41696536	AluY	41701231	41701541	AluSp	4695	c	82.886	293	2.21e-73
b73523d7-f5a5-4140-8537-4df4d1ecf465	Bladder-TCC	324	chr15	41695210	41703103	C- or G- coord	41696918	41697206	AluSx	41701590	41701743	AluSx	4384	d	86.331	134	1.75e-39
b73523d7-f5a5-4140-8537-4df4d1ecf465	Bladder-TCC	324	chr15	41695210	41703103	C- or G- coord	41697517	41697827	AluSq2	41701231	41701541	AluSp	3404	c	86.131	268	1.07e-81
b73523d7-f5a5-4140-8537-4df4d1ecf465	Bladder-TCC	324	chr15	41695210	41703103	C- or G- coord	41697517	41697827	AluSq2	41698467	41698761	AluSz	640	c	87.097	214	8.42e-68
b73523d7-f5a5-4140-8537-4df4d1ecf465	Bladder-TCC	324	chr15	41695210	41703103	C- or G- coord	41698467	41698761	AluSz	41701590	41701743	AluSx	2829	d	83.333	137	2.33e-33
b73523d7-f5a5-4140-8537-4df4d1ecf465	Bladder-TCC	324	chr15	41695210	41703103	C- or G- coord	41698771	41699068	AluSc8	41700184	41700383	AluSp	1116	d	77.72	188	2.37e-28
b73523d7-f5a5-4140-8537-4df4d1ecf465	Bladder-TCC	324	chr15	41695210	41703103	C- or G- coord	41700184	41700383	AluSp	41701231	41701541	AluSp	848	c	86.458	188	6.98e-57
b73523d7-f5a5-4140-8537-4df4d1ecf465	Bladder-TCC	341	chr16	70528833	70533241	C- or G- coord	70529014	70529319	AluSz	70532219	70532527	AluSp	2900	c	82.77	285	1.86e-72
b73523d7-f5a5-4140-8537-4df4d1ecf465	Bladder-TCC	344	chr16	89904954	89912764	CG single-switch	89905468	89905797	AluY	89912293	89912604	AluY	6496	c	89.189	182	5.94e-64
b73523d7-f5a5-4140-8537-4df4d1ecf465	Bladder-TCC	344	chr16	89904954	89912764	CG single-switch	89905468	89905797	AluY	89906652	89906955	AluY	855	c	89.071	182	2.14e-63
b73523d7-f5a5-4140-8537-4df4d1ecf465	Bladder-TCC	344	chr16	89904954	89912764	CG single-switch	89905468	89905797	AluY	89907045	89907343	AluY	1248	c	91.603	126	2.18e-48
b73523d7-f5a5-4140-8537-4df4d1ecf465	Bladder-TCC	344	chr16	89904954	89912764	CG single-switch	89905468	89905797	AluY	89908617	89908920	AluSx	2820	c	85.606	126	4.79e-35
b73523d7-f5a5-4140-8537-4df4d1ecf465	Bladder-TCC	344	chr16	89904954	89912764	CG single-switch	89905468	89905797	AluY	89908110	89908431	AluSp	2313	c	84.848	126	2.23e-33
b73523d7-f5a5-4140-8537-4df4d1ecf465	Bladder-TCC	345	chr17	1704640	1709813	CG multiple-switch	1704535	1704833	AluY	1706166	1706463	AluSx3	1333	d	82.414	275	7.15e-67
b73523d7-f5a5-4140-8537-4df4d1ecf465	Bladder-TCC	345	chr17	1704640	1709813	CG multiple-switch	1704535	1704833	AluY	1708824	1709134	AluSz	3991	d	81.851	277	1.2e-64
b73523d7-f5a5-4140-8537-4df4d1ecf465	Bladder-TCC	345	chr17	1704640	1709813	CG multiple-switch	1704535	1704833	AluY	1708429	1708717	AluSz6	3596	d	84.545	217	1.21e-59
b73523d7-f5a5-4140-8537-4df4d1ecf465	Bladder-TCC	345	chr17	1704640	1709813	CG multiple-switch	1706166	1706463	AluSx3	1706792	1707092	AluSx1	329	c	84	211	2.6e-56
b73523d7-f5a5-4140-8537-4df4d1ecf465	Bladder-TCC	345	chr17	1704640	1709813	CG multiple-switch	1706792	1707092	AluSx1	1708429	1708717	AluSz6	1337	d	84.167	236	1.56e-63
b73523d7-f5a5-4140-8537-4df4d1ecf465	Bladder-TCC	345	chr17	1704640	1709813	CG multiple-switch	1707181	1707468	AluSx3	1708824	1709134	AluSz	1356	d	81.973	282	2.49e-66
b73523d7-f5a5-4140-8537-4df4d1ecf465	Bladder-TCC	357	chr17	40575088	40580119	C- or G- coord	40576262	40576396	AluSg4	40578984	40579279	AluSc8	2588	c	85.926	133	2.24e-38
b73523d7-f5a5-4140-8537-4df4d1ecf465	Bladder-TCC	362	chr17	55539338	55557508	CG single-switch	55541523	55541822	AluJb	55550245	55550550	AluSq2	8423	c	78.738	294	4.19e-53
b73523d7-f5a5-4140-8537-4df4d1ecf465	Bladder-TCC	377	chr19	10897350	10907728	C- or G- coord	10898626	10898930	AluSx1	10901148	10901441	AluSx	2218	c	83.959	285	2.72e-77
b73523d7-f5a5-4140-8537-4df4d1ecf465	Bladder-TCC	377	chr19	10897350	10907728	C- or G- coord	10901148	10901441	AluSx	10902480	10902789	AluSx1	1039	d	82.095	283	2.66e-67
b73523d7-f5a5-4140-8537-4df4d1ecf465	Bladder-TCC	377	chr19	10897350	10907728	C- or G- coord	10905143	10905450	AluSz	10905588	10905896	AluJo	138	c	80.583	297	1.01e-61
b73523d7-f5a5-4140-8537-4df4d1ecf465	Bladder-TCC	378	chr19	11042959	11053406	C- or G- coord	11042881	11043185	AluSz	11051470	11051705	AluSx1	8285	d	83.173	204	2.11e-50
b73523d7-f5a5-4140-8537-4df4d1ecf465	Bladder-TCC	378	chr19	11042959	11053406	C- or G- coord	11043190	11043489	AluSg4	11044845	11045150	AluSp	1356	d	79.545	297	5.73e-56
b73523d7-f5a5-4140-8537-4df4d1ecf465	Bladder-TCC	378	chr19	11042959	11053406	C- or G- coord	11043831	11044128	AluSg	11049487	11049791	AluYm1	5359	c	79.592	274	1.23e-52
b73523d7-f5a5-4140-8537-4df4d1ecf465	Bladder-TCC	378	chr19	11042959	11053406	C- or G- coord	11044525	11044831	AluY	11052121	11052435	AluY	7290	c	85.256	293	1.56e-86
b73523d7-f5a5-4140-8537-4df4d1ecf465	Bladder-TCC	378	chr19	11042959	11053406	C- or G- coord	11044525	11044831	AluY	11049861	11050157	AluSx1	5030	c	85.764	284	7.27e-85
b73523d7-f5a5-4140-8537-4df4d1ecf465	Bladder-TCC	378	chr19	11042959	11053406	C- or G- coord	11044525	11044831	AluY	11051029	11051337	AluSc	6198	c	83.553	299	9.47e-79
b73523d7-f5a5-4140-8537-4df4d1ecf465	Bladder-TCC	378	chr19	11042959	11053406	C- or G- coord	11044525	11044831	AluY	11053154	11053292	AluY	8323	c	92.188	126	9.89e-49
b73523d7-f5a5-4140-8537-4df4d1ecf465	Bladder-TCC	378	chr19	11042959	11053406	C- or G- coord	11044845	11045150	AluSp	11047771	11048084	AluSp	2621	c	86.711	292	1.2e-92
b73523d7-f5a5-4140-8537-4df4d1ecf465	Bladder-TCC	378	chr19	11042959	11053406	C- or G- coord	11044845	11045150	AluSp	11051029	11051337	AluSc	5879	c	81	292	1.25e-62
b73523d7-f5a5-4140-8537-4df4d1ecf465	Bladder-TCC	378	chr19	11042959	11053406	C- or G- coord	11044845	11045150	AluSp	11052439	11052689	AluSx3	7289	c	81.503	166	7.78e-35
b73523d7-f5a5-4140-8537-4df4d1ecf465	Bladder-TCC	378	chr19	11042959	11053406	C- or G- coord	11047166	11047463	AluSx1	11049861	11050157	AluSx1	2398	c	85.614	284	7.05e-85
b73523d7-f5a5-4140-8537-4df4d1ecf465	Bladder-TCC	378	chr19	11042959	11053406	C- or G- coord	11049487	11049791	AluYm1	11051470	11051705	AluSx1	1679	d	81.538	185	7.7e-40
b73523d7-f5a5-4140-8537-4df4d1ecf465	Bladder-TCC	384	chr19	40957902	40967913	C- or G- coord	40958490	40958801	AluSx	40965482	40965777	AluSx	6681	c	82.686	278	2.99e-68
b73523d7-f5a5-4140-8537-4df4d1ecf465	Bladder-TCC	384	chr19	40957902	40967913	C- or G- coord	40958490	40958801	AluSx	40960107	40960334	AluSz	1306	c	83.562	215	6.57e-55
b73523d7-f5a5-4140-8537-4df4d1ecf465	Bladder-TCC	384	chr19	40957902	40967913	C- or G- coord	40960451	40960750	AluY	40966599	40966879	AluSp	5849	d	83.459	261	3.72e-67
b73523d7-f5a5-4140-8537-4df4d1ecf465	Bladder-TCC	384	chr19	40957902	40967913	C- or G- coord	40961337	40961628	AluSx1	40967406	40967706	AluSx3	5778	c	82.553	227	7.93e-54
b73523d7-f5a5-4140-8537-4df4d1ecf465	Bladder-TCC	386	chr19	49455302	49459618	C- or G- coord	49456220	49456524	AluSq2	49456811	49457093	AluSp	287	d	83.274	277	1.48e-71
b73523d7-f5a5-4140-8537-4df4d1ecf465	Bladder-TCC	393	chr20	30915288	30925040	C- or G- coord	30915945	30916258	AluSx1	30917010	30917144	AluSx	752	c	91.935	123	1.8e-47
b73523d7-f5a5-4140-8537-4df4d1ecf465	Bladder-TCC	393	chr20	30915288	30925040	C- or G- coord	30917010	30917144	AluSx	30922960	30923260	AluSz	5816	d	90.476	125	1.24e-45
b73523d7-f5a5-4140-8537-4df4d1ecf465	Bladder-TCC	394	chr20	31309823	31314320	C- or G- coord	31310544	31310824	AluY	31313234	31313534	AluY	2410	c	89.011	269	6.1e-96
b73523d7-f5a5-4140-8537-4df4d1ecf465	Bladder-TCC	394	chr20	31309823	31314320	C- or G- coord	31313234	31313534	AluY	31314229	31314533	AluSq2	695	d	82.353	284	3.16e-69
b73523d7-f5a5-4140-8537-4df4d1ecf465	Bladder-TCC	398	chr20	46053360	46054739	C- or G- coord	46053120	46053424	AluSx4	46054025	46054320	AluSx	601	d	86.316	282	2.75e-88
b73523d7-f5a5-4140-8537-4df4d1ecf465	Bladder-TCC	400	chr20	49701350	49722923	CG multiple-switch	49703204	49703507	AluSc	49710515	49710836	AluSg4	7008	d	79.016	284	1.38e-51
b73523d7-f5a5-4140-8537-4df4d1ecf465	Bladder-TCC	406	chr21	45343226	45346828	CG multiple-switch	45343898	45344205	AluY	45346559	45346886	AluSz	2354	d	83.471	118	3.69e-29
b73523d7-f5a5-4140-8537-4df4d1ecf465	Bladder-TCC	407	chr22	19061426	19064661	C- or G- coord	19062659	19062972	AluY	19064238	19064536	AluYk2	1266	c	82.748	285	1.29e-71
b73523d7-f5a5-4140-8537-4df4d1ecf465	Bladder-TCC	407	chr22	19061426	19064661	C- or G- coord	19062659	19062972	AluY	19063649	19063976	AluSz	677	c	80.612	275	1.02e-57
b73523d7-f5a5-4140-8537-4df4d1ecf465	Bladder-TCC	412	chr22	37196989	37213676	C- or G- coord	37200698	37200979	AluSg	37205900	37206225	AluSg	4921	c	87.41	277	1.24e-91
b73523d7-f5a5-4140-8537-4df4d1ecf465	Bladder-TCC	412	chr22	37196989	37213676	C- or G- coord	37205900	37206225	AluSg	37207038	37207354	AluSz	813	d	85.769	255	4.09e-77
b73523d7-f5a5-4140-8537-4df4d1ecf465	Bladder-TCC	414	chr22	40535520	40545909	coord with terminal CG	40536636	40536944	AluSz	40545391	40545706	AluSx3	8447	d	81.272	277	1.06e-61
b73523d7-f5a5-4140-8537-4df4d1ecf465	Bladder-TCC	414	chr22	40535520	40545909	coord with terminal CG	40537770	40538063	AluY	40540398	40540699	AluY	2335	d	84.175	282	2.73e-77
b73523d7-f5a5-4140-8537-4df4d1ecf465	Bladder-TCC	414	chr22	40535520	40545909	coord with terminal CG	40539512	40539799	AluY	40540398	40540699	AluY	599	d	88.612	273	1.21e-95
b73523d7-f5a5-4140-8537-4df4d1ecf465	Bladder-TCC	414	chr22	40535520	40545909	coord with terminal CG	40541566	40541854	AluSc	40544284	40544586	AluSc	2430	c	86.071	278	4.43e-85
b73523d7-f5a5-4140-8537-4df4d1ecf465	Bladder-TCC	414	chr22	40535520	40545909	coord with terminal CG	40544284	40544586	AluSc	40545391	40545706	AluSx3	805	d	86.331	274	4.65e-85
cda1a403-16b6-487c-a82a-c377d1d0f89d	Bladder-TCC	3	chr1	10339848	10346662	C- or G- coord	10342983	10343289	AluY	10346104	10346397	AluSx	2815	c	82.394	281	1.07e-68
cda1a403-16b6-487c-a82a-c377d1d0f89d	Bladder-TCC	12	chr1	29053595	29057428	coord with terminal CG	29054261	29054559	AluSz	29055489	29055799	AluSx1	930	c	82.192	289	8.48e-70
cda1a403-16b6-487c-a82a-c377d1d0f89d	Bladder-TCC	12	chr1	29053595	29057428	coord with terminal CG	29054261	29054559	AluSz	29056890	29057181	AluSg	2331	c	81.111	261	1.44e-57
cda1a403-16b6-487c-a82a-c377d1d0f89d	Bladder-TCC	12	chr1	29053595	29057428	coord with terminal CG	29055091	29055385	AluSx3	29055489	29055799	AluSx1	104	c	84.192	283	4.96e-77
cda1a403-16b6-487c-a82a-c377d1d0f89d	Bladder-TCC	12	chr1	29053595	29057428	coord with terminal CG	29055091	29055385	AluSx3	29055854	29056147	AluSz	469	c	83.972	281	6.42e-76
cda1a403-16b6-487c-a82a-c377d1d0f89d	Bladder-TCC	12	chr1	29053595	29057428	coord with terminal CG	29055091	29055385	AluSx3	29056890	29057181	AluSg	1505	c	84.155	277	2.31e-75
cda1a403-16b6-487c-a82a-c377d1d0f89d	Bladder-TCC	15	chr1	39388043	39394142	CG multiple-switch	39390444	39390752	AluSp	39390888	39391202	AluSz	136	d	81.567	215	1.59e-48
cda1a403-16b6-487c-a82a-c377d1d0f89d	Bladder-TCC	15	chr1	39388043	39394142	CG multiple-switch	39392227	39392513	AluSx1	39393802	39394113	AluSc8	1289	c	82.394	279	5.19e-68
cda1a403-16b6-487c-a82a-c377d1d0f89d	Bladder-TCC	21	chr1	93241385	93243193	C- or G- coord	93241384	93241682	AluY	93242361	93242658	AluY	679	c	90.592	285	1.24e-109
cda1a403-16b6-487c-a82a-c377d1d0f89d	Bladder-TCC	21	chr1	93241385	93243193	C- or G- coord	93241384	93241682	AluY	93242659	93242797	AluSx	977	c	88	121	1.77e-38
cda1a403-16b6-487c-a82a-c377d1d0f89d	Bladder-TCC	28	chr1	155347508	155378764	CG multiple-switch	155347534	155347843	AluY	155360436	155360736	AluY	12593	c	87.324	277	4.2e-90
cda1a403-16b6-487c-a82a-c377d1d0f89d	Bladder-TCC	28	chr1	155347508	155378764	CG multiple-switch	155347534	155347843	AluY	155362272	155362560	AluSx	14429	c	80.287	271	5.71e-54
cda1a403-16b6-487c-a82a-c377d1d0f89d	Bladder-TCC	28	chr1	155347508	155378764	CG multiple-switch	155347534	155347843	AluY	155356775	155357064	AluSz6	8932	c	79.655	281	2.05e-53
cda1a403-16b6-487c-a82a-c377d1d0f89d	Bladder-TCC	28	chr1	155347508	155378764	CG multiple-switch	155347534	155347843	AluY	155366104	155366401	AluSq2	18261	c	78.819	280	5.75e-49
cda1a403-16b6-487c-a82a-c377d1d0f89d	Bladder-TCC	28	chr1	155347508	155378764	CG multiple-switch	155350425	155350730	AluSp	155371600	155371889	AluSx1	20870	d	81.164	280	9.29e-62
cda1a403-16b6-487c-a82a-c377d1d0f89d	Bladder-TCC	28	chr1	155347508	155378764	CG multiple-switch	155350425	155350730	AluSp	155359182	155359489	AluSz	8452	d	79.605	293	9.36e-57
cda1a403-16b6-487c-a82a-c377d1d0f89d	Bladder-TCC	28	chr1	155347508	155378764	CG multiple-switch	155350425	155350730	AluSp	155351064	155351372	AluSx3	334	d	79.73	280	1.57e-54
cda1a403-16b6-487c-a82a-c377d1d0f89d	Bladder-TCC	28	chr1	155347508	155378764	CG multiple-switch	155350425	155350730	AluSp	155370677	155370964	AluSz6	19947	d	77.441	285	2.05e-43
cda1a403-16b6-487c-a82a-c377d1d0f89d	Bladder-TCC	28	chr1	155347508	155378764	CG multiple-switch	155350425	155350730	AluSp	155361464	155361773	AluSz	10734	d	76.471	246	5.79e-34
cda1a403-16b6-487c-a82a-c377d1d0f89d	Bladder-TCC	28	chr1	155347508	155378764	CG multiple-switch	155351064	155351372	AluSx3	155363341	155363642	AluY	11969	c	83.784	290	3.31e-76
cda1a403-16b6-487c-a82a-c377d1d0f89d	Bladder-TCC	28	chr1	155347508	155378764	CG multiple-switch	155351064	155351372	AluSx3	155360743	155361035	AluSx	9371	c	84.871	264	1.54e-74
cda1a403-16b6-487c-a82a-c377d1d0f89d	Bladder-TCC	28	chr1	155347508	155378764	CG multiple-switch	155351064	155351372	AluSx3	155360436	155360736	AluY	9064	c	82.27	273	1.21e-65
cda1a403-16b6-487c-a82a-c377d1d0f89d	Bladder-TCC	28	chr1	155347508	155378764	CG multiple-switch	155351064	155351372	AluSx3	155362272	155362560	AluSx	10900	c	81.419	285	9.39e-62
cda1a403-16b6-487c-a82a-c377d1d0f89d	Bladder-TCC	28	chr1	155347508	155378764	CG multiple-switch	155351064	155351372	AluSx3	155358504	155358797	AluJr	7132	c	76.096	236	7.62e-28
cda1a403-16b6-487c-a82a-c377d1d0f89d	Bladder-TCC	28	chr1	155347508	155378764	CG multiple-switch	155351381	155351706	AluSz	155362272	155362560	AluSx	10566	c	84.653	198	6.02e-54
cda1a403-16b6-487c-a82a-c377d1d0f89d	Bladder-TCC	28	chr1	155347508	155378764	CG multiple-switch	155351381	155351706	AluSz	155355861	155356158	AluSq2	4155	c	77.961	287	3.65e-46
cda1a403-16b6-487c-a82a-c377d1d0f89d	Bladder-TCC	28	chr1	155347508	155378764	CG multiple-switch	155351381	155351706	AluSz	155356176	155356484	AluSz	4470	c	81.364	210	6.1e-44
cda1a403-16b6-487c-a82a-c377d1d0f89d	Bladder-TCC	28	chr1	155347508	155378764	CG multiple-switch	155351381	155351706	AluSz	155367343	155367651	AluSx1	15637	c	77.778	288	7.9e-43
cda1a403-16b6-487c-a82a-c377d1d0f89d	Bladder-TCC	28	chr1	155347508	155378764	CG multiple-switch	155351717	155351999	AluSz	155360743	155361035	AluSx	8744	c	83.972	281	1.08e-75
cda1a403-16b6-487c-a82a-c377d1d0f89d	Bladder-TCC	28	chr1	155347508	155378764	CG multiple-switch	155351717	155351999	AluSz	155362272	155362560	AluSx	10273	c	83.784	253	8.5e-67
cda1a403-16b6-487c-a82a-c377d1d0f89d	Bladder-TCC	28	chr1	155347508	155378764	CG multiple-switch	155351717	155351999	AluSz	155360436	155360736	AluY	8437	c	81.164	280	1.11e-60
cda1a403-16b6-487c-a82a-c377d1d0f89d	Bladder-TCC	28	chr1	155347508	155378764	CG multiple-switch	155351717	155351999	AluSz	155358504	155358797	AluJr	6505	c	75.109	215	2.52e-22
cda1a403-16b6-487c-a82a-c377d1d0f89d	Bladder-TCC	28	chr1	155347508	155378764	CG multiple-switch	155352008	155352317	AluY	155360436	155360736	AluY	8119	c	89.123	279	1.49e-99
cda1a403-16b6-487c-a82a-c377d1d0f89d	Bladder-TCC	28	chr1	155347508	155378764	CG multiple-switch	155352008	155352317	AluY	155356775	155357064	AluSz6	4458	c	80.756	282	1.58e-59
cda1a403-16b6-487c-a82a-c377d1d0f89d	Bladder-TCC	28	chr1	155347508	155378764	CG multiple-switch	155352008	155352317	AluY	155367343	155367651	AluSx1	15026	c	79.53	284	2.05e-53
cda1a403-16b6-487c-a82a-c377d1d0f89d	Bladder-TCC	28	chr1	155347508	155378764	CG multiple-switch	155355861	155356158	AluSq2	155371600	155371889	AluSx1	15442	d	84.083	282	3.18e-76
cda1a403-16b6-487c-a82a-c377d1d0f89d	Bladder-TCC	28	chr1	155347508	155378764	CG multiple-switch	155355861	155356158	AluSq2	155366473	155366769	AluSg4	10315	d	82.274	292	1.49e-69
cda1a403-16b6-487c-a82a-c377d1d0f89d	Bladder-TCC	28	chr1	155347508	155378764	CG multiple-switch	155355861	155356158	AluSq2	155372693	155372988	AluSq2	16535	d	81.915	273	1.94e-63
cda1a403-16b6-487c-a82a-c377d1d0f89d	Bladder-TCC	28	chr1	155347508	155378764	CG multiple-switch	155355861	155356158	AluSq2	155374990	155375292	AluSz	18832	d	77.5	275	7.19e-43
cda1a403-16b6-487c-a82a-c377d1d0f89d	Bladder-TCC	28	chr1	155347508	155378764	CG multiple-switch	155356176	155356484	AluSz	155372693	155372988	AluSq2	16209	d	80.645	271	3.4e-56
cda1a403-16b6-487c-a82a-c377d1d0f89d	Bladder-TCC	28	chr1	155347508	155378764	CG multiple-switch	155356176	155356484	AluSz	155371600	155371889	AluSx1	15116	d	83.406	219	1.58e-54
cda1a403-16b6-487c-a82a-c377d1d0f89d	Bladder-TCC	28	chr1	155347508	155378764	CG multiple-switch	155356176	155356484	AluSz	155374990	155375292	AluSz	18506	d	76.678	272	2.7e-37
cda1a403-16b6-487c-a82a-c377d1d0f89d	Bladder-TCC	28	chr1	155347508	155378764	CG multiple-switch	155356775	155357064	AluSz6	155370677	155370964	AluSz6	13613	d	81.533	278	1.89e-63
cda1a403-16b6-487c-a82a-c377d1d0f89d	Bladder-TCC	28	chr1	155347508	155378764	CG multiple-switch	155356775	155357064	AluSz6	155361464	155361773	AluSz	4400	d	78.636	218	7.03e-38
cda1a403-16b6-487c-a82a-c377d1d0f89d	Bladder-TCC	28	chr1	155347508	155378764	CG multiple-switch	155358504	155358797	AluJr	155371600	155371889	AluSx1	12803	d	76.172	240	4.32e-30
cda1a403-16b6-487c-a82a-c377d1d0f89d	Bladder-TCC	28	chr1	155347508	155378764	CG multiple-switch	155358504	155358797	AluJr	155359182	155359489	AluSz	385	d	78.481	154	5.63e-24
cda1a403-16b6-487c-a82a-c377d1d0f89d	Bladder-TCC	28	chr1	155347508	155378764	CG multiple-switch	155358803	155359088	AluSx1	155374990	155375292	AluSz	15902	d	77.82	253	1.49e-39
cda1a403-16b6-487c-a82a-c377d1d0f89d	Bladder-TCC	28	chr1	155347508	155378764	CG multiple-switch	155359182	155359489	AluSz	155360436	155360736	AluY	947	c	81.208	291	2.01e-63
cda1a403-16b6-487c-a82a-c377d1d0f89d	Bladder-TCC	28	chr1	155347508	155378764	CG multiple-switch	155356176	155356484	AluSz	155359182	155359489	AluSz	2698	d	80.066	290	7.28e-58
cda1a403-16b6-487c-a82a-c377d1d0f89d	Bladder-TCC	28	chr1	155347508	155378764	CG multiple-switch	155359182	155359489	AluSz	155367343	155367651	AluSx1	7854	c	79.208	290	5.67e-54
cda1a403-16b6-487c-a82a-c377d1d0f89d	Bladder-TCC	28	chr1	155347508	155378764	CG multiple-switch	155360743	155361035	AluSx	155371600	155371889	AluSx1	10565	d	84.043	279	4.04e-75
cda1a403-16b6-487c-a82a-c377d1d0f89d	Bladder-TCC	28	chr1	155347508	155378764	CG multiple-switch	155360743	155361035	AluSx	155374990	155375292	AluSz	13955	d	83.212	271	5.27e-69
cda1a403-16b6-487c-a82a-c377d1d0f89d	Bladder-TCC	28	chr1	155347508	155378764	CG multiple-switch	155360743	155361035	AluSx	155375713	155376015	AluSz6	14678	d	81.017	291	1.91e-63
cda1a403-16b6-487c-a82a-c377d1d0f89d	Bladder-TCC	28	chr1	155347508	155378764	CG multiple-switch	155362272	155362560	AluSx	155371600	155371889	AluSx1	9040	d	82.051	267	2.43e-62
cda1a403-16b6-487c-a82a-c377d1d0f89d	Bladder-TCC	28	chr1	155347508	155378764	CG multiple-switch	155362272	155362560	AluSx	155367006	155367313	AluSq2	4446	d	81.323	255	8.81e-57
cda1a403-16b6-487c-a82a-c377d1d0f89d	Bladder-TCC	28	chr1	155347508	155378764	CG multiple-switch	155362272	155362560	AluSx	155372693	155372988	AluSq2	10133	d	80.682	254	1.91e-53
cda1a403-16b6-487c-a82a-c377d1d0f89d	Bladder-TCC	28	chr1	155347508	155378764	CG multiple-switch	155362272	155362560	AluSx	155374990	155375292	AluSz	12430	d	79.377	254	6.91e-48
cda1a403-16b6-487c-a82a-c377d1d0f89d	Bladder-TCC	28	chr1	155347508	155378764	CG multiple-switch	155362272	155362560	AluSx	155376815	155377023	AluSx	14255	d	81.771	191	6.96e-43
cda1a403-16b6-487c-a82a-c377d1d0f89d	Bladder-TCC	28	chr1	155347508	155378764	CG multiple-switch	155363341	155363642	AluY	155366473	155366769	AluSg4	2831	d	82.215	295	1.17e-70
cda1a403-16b6-487c-a82a-c377d1d0f89d	Bladder-TCC	28	chr1	155347508	155378764	CG multiple-switch	155366104	155366401	AluSq2	155366473	155366769	AluSg4	72	d	81.208	293	1.5e-64
cda1a403-16b6-487c-a82a-c377d1d0f89d	Bladder-TCC	28	chr1	155347508	155378764	CG multiple-switch	155366104	155366401	AluSq2	155376815	155377023	AluSx	10414	d	85.714	207	1.17e-60
cda1a403-16b6-487c-a82a-c377d1d0f89d	Bladder-TCC	28	chr1	155347508	155378764	CG multiple-switch	155366104	155366401	AluSq2	155375339	155375638	AluSx3	8938	d	81.185	279	1.17e-60
cda1a403-16b6-487c-a82a-c377d1d0f89d	Bladder-TCC	28	chr1	155347508	155378764	CG multiple-switch	155366104	155366401	AluSq2	155370677	155370964	AluSz6	4276	d	79.514	279	7.08e-53
cda1a403-16b6-487c-a82a-c377d1d0f89d	Bladder-TCC	28	chr1	155347508	155378764	CG multiple-switch	155366104	155366401	AluSq2	155367006	155367313	AluSq2	605	d	78.767	285	3.3e-51
cda1a403-16b6-487c-a82a-c377d1d0f89d	Bladder-TCC	28	chr1	155347508	155378764	CG multiple-switch	155367006	155367313	AluSq2	155367343	155367651	AluSx1	30	c	79.402	287	2.04e-53
cda1a403-16b6-487c-a82a-c377d1d0f89d	Bladder-TCC	28	chr1	155347508	155378764	CG multiple-switch	155367343	155367651	AluSx1	155372693	155372988	AluSq2	5042	d	81.633	281	9.39e-62
cda1a403-16b6-487c-a82a-c377d1d0f89d	Bladder-TCC	28	chr1	155347508	155378764	CG multiple-switch	155367343	155367651	AluSx1	155373684	155373864	AluSp	6033	d	86.429	137	4.49e-40
cda1a403-16b6-487c-a82a-c377d1d0f89d	Bladder-TCC	29	chr1	160163369	160171552	coord with terminal CG	160166256	160166565	AluSz	160167528	160167823	AluY	963	d	81.633	281	1.71e-64
cda1a403-16b6-487c-a82a-c377d1d0f89d	Bladder-TCC	41	chr1	212997517	213004609	coord with terminal CG	212998041	212998287	AluJb	213001602	213001880	AluJb	3315	d	79.268	230	1.93e-42
cda1a403-16b6-487c-a82a-c377d1d0f89d	Bladder-TCC	46	chr1	234560388	234576849	C- or G- coord	234564297	234564591	AluSx	234568723	234568996	AluSg	4132	d	85.091	271	5.05e-78
cda1a403-16b6-487c-a82a-c377d1d0f89d	Bladder-TCC	46	chr1	234560388	234576849	C- or G- coord	234564297	234564591	AluSx	234567602	234567898	AluSq	3011	d	82.993	290	3.93e-74
cda1a403-16b6-487c-a82a-c377d1d0f89d	Bladder-TCC	52	chr2	26512690	26517110	C- or G- coord	26513480	26513788	AluSx1	26514518	26514811	AluSg	730	d	85.274	289	6.11e-85
cda1a403-16b6-487c-a82a-c377d1d0f89d	Bladder-TCC	52	chr2	26512690	26517110	C- or G- coord	26514518	26514811	AluSg	26516208	26516500	AluSz	1397	c	85.305	268	2.1e-79
cda1a403-16b6-487c-a82a-c377d1d0f89d	Bladder-TCC	55	chr2	32730457	32740370	coord with terminal CG	32732215	32732530	AluSz	32736376	32736543	AluY	3846	c	81.579	142	3.22e-30
cda1a403-16b6-487c-a82a-c377d1d0f89d	Bladder-TCC	55	chr2	32730457	32740370	coord with terminal CG	32736571	32736696	AluY	32738697	32738987	AluSg	2001	d	89.565	113	5.58e-39
cda1a403-16b6-487c-a82a-c377d1d0f89d	Bladder-TCC	59	chr2	71352681	71361500	coord with terminal CG	71354761	71355055	AluSx	71355850	71356129	AluSx1	795	d	84.588	273	1.17e-76
cda1a403-16b6-487c-a82a-c377d1d0f89d	Bladder-TCC	66	chr2	136381167	136397328	C- or G- coord	136386212	136386494	AluSp	136387643	136387878	AluSp	1149	d	89.32	204	1.37e-72
cda1a403-16b6-487c-a82a-c377d1d0f89d	Bladder-TCC	79	chr2	242368830	242379276	C- or G- coord	242370139	242370434	AluSx	242374926	242375225	AluY	4492	c	82.993	286	1.17e-71
cda1a403-16b6-487c-a82a-c377d1d0f89d	Bladder-TCC	79	chr2	242368830	242379276	C- or G- coord	242370139	242370434	AluSx	242378037	242378343	AluY	7603	c	81.481	285	2.55e-63
cda1a403-16b6-487c-a82a-c377d1d0f89d	Bladder-TCC	79	chr2	242368830	242379276	C- or G- coord	242373985	242374261	AluSx1	242374926	242375225	AluY	665	c	81.272	265	2.4e-58
cda1a403-16b6-487c-a82a-c377d1d0f89d	Bladder-TCC	79	chr2	242368830	242379276	C- or G- coord	242373985	242374261	AluSx1	242375324	242375623	AluY	1063	c	84.038	207	5.19e-55
cda1a403-16b6-487c-a82a-c377d1d0f89d	Bladder-TCC	82	chr3	18877877	18895382	CG multiple-switch	18887772	18888068	AluSp	18888464	18888780	AluSc	396	c	84.848	257	4.79e-74
cda1a403-16b6-487c-a82a-c377d1d0f89d	Bladder-TCC	82	chr3	18877877	18895382	CG multiple-switch	18888464	18888780	AluSc	18894088	18894388	AluSc8	5308	d	85.926	267	8.45e-82
cda1a403-16b6-487c-a82a-c377d1d0f89d	Bladder-TCC	90	chr3	106608453	106633288	CG multiple-switch	106608356	106608625	AluYk2	106626337	106626648	AluSx1	17712	c	81.298	251	4.27e-55
cda1a403-16b6-487c-a82a-c377d1d0f89d	Bladder-TCC	133	chr4	159359147	159392535	CG multiple-switch	159359503	159359762	AluSz6	159369874	159370162	AluSq2	10112	d	87.097	215	9.4e-69
cda1a403-16b6-487c-a82a-c377d1d0f89d	Bladder-TCC	133	chr4	159359147	159392535	CG multiple-switch	159359503	159359762	AluSz6	159388678	159388987	AluYk4	28916	d	81.739	225	5.78e-51
cda1a403-16b6-487c-a82a-c377d1d0f89d	Bladder-TCC	133	chr4	159359147	159392535	CG multiple-switch	159366263	159366544	AluSp	159369874	159370162	AluSq2	3330	d	83.534	246	2.87e-64
cda1a403-16b6-487c-a82a-c377d1d0f89d	Bladder-TCC	151	chr5	133341913	133346874	C- or G- coord	133344939	133345247	AluSg	133346009	133346312	AluSq2	762	d	82.45	294	5.93e-71
cda1a403-16b6-487c-a82a-c377d1d0f89d	Bladder-TCC	151	chr5	133341913	133346874	C- or G- coord	133345357	133345671	AluSz6	133346009	133346312	AluSq2	338	d	81.848	296	7.82e-70
cda1a403-16b6-487c-a82a-c377d1d0f89d	Bladder-TCC	164	chr6	19419469	19430003	CG single-switch	19422613	19422866	AluYc	19423612	19423837	AluYa5	746	c	94.581	201	1.66e-89
cda1a403-16b6-487c-a82a-c377d1d0f89d	Bladder-TCC	190	chr7	871859	882119	C- or G- coord	874431	874732	AluSx1	879190	879490	AluSx1	4458	c	85.517	285	2.35e-85
cda1a403-16b6-487c-a82a-c377d1d0f89d	Bladder-TCC	204	chr7	73472532	73479029	C- or G- coord	73475565	73475700	AluSx	73476901	73477179	AluSx1	1201	c	86.029	134	5.95e-39
cda1a403-16b6-487c-a82a-c377d1d0f89d	Bladder-TCC	204	chr7	73472532	73479029	C- or G- coord	73475701	73476010	AluSx1	73476901	73477179	AluSx1	891	c	86.381	255	3.73e-79
cda1a403-16b6-487c-a82a-c377d1d0f89d	Bladder-TCC	216	chr7	146210983	146237490	CG multiple-switch	146224013	146224139	FLAM_C	146229895	146230227	AluSx3	5756	d	81.081	108	1.43e-21
cda1a403-16b6-487c-a82a-c377d1d0f89d	Bladder-TCC	217	chr7	148793311	148795256	C- or G- coord	148793412	148793683	AluSx	148794794	148795090	AluSz	1111	c	86.26	258	1.16e-79
cda1a403-16b6-487c-a82a-c377d1d0f89d	Bladder-TCC	217	chr7	148793311	148795256	C- or G- coord	148793412	148793683	AluSx	148794595	148794747	AluYe5	912	c	89.286	137	2.02e-47
cda1a403-16b6-487c-a82a-c377d1d0f89d	Bladder-TCC	225	chr8	28249362	28263045	coord with terminal CG	28249094	28249387	AluSz	28255165	28255464	AluSz	5778	c	84.175	289	5.31e-79
cda1a403-16b6-487c-a82a-c377d1d0f89d	Bladder-TCC	225	chr8	28249362	28263045	coord with terminal CG	28249094	28249387	AluSz	28250467	28250610	AluSz	1080	c	89.63	132	1.2e-45
cda1a403-16b6-487c-a82a-c377d1d0f89d	Bladder-TCC	225	chr8	28249362	28263045	coord with terminal CG	28250176	28250466	AluYc	28262121	28262432	AluY	11655	d	89.899	284	3.03e-106
cda1a403-16b6-487c-a82a-c377d1d0f89d	Bladder-TCC	225	chr8	28249362	28263045	coord with terminal CG	28251530	28251840	AluSz	28255165	28255464	AluSz	3325	c	83.103	285	2.64e-72
cda1a403-16b6-487c-a82a-c377d1d0f89d	Bladder-TCC	225	chr8	28249362	28263045	coord with terminal CG	28251530	28251840	AluSz	28257085	28257365	AluSx1	5245	c	81.495	279	5.76e-64
cda1a403-16b6-487c-a82a-c377d1d0f89d	Bladder-TCC	225	chr8	28249362	28263045	coord with terminal CG	28252110	28252405	AluSq2	28257085	28257365	AluSx1	4680	c	84.507	279	6.92e-78
cda1a403-16b6-487c-a82a-c377d1d0f89d	Bladder-TCC	225	chr8	28249362	28263045	coord with terminal CG	28252614	28252915	AluSz	28257085	28257365	AluSx1	4170	c	82.657	264	1.55e-64
cda1a403-16b6-487c-a82a-c377d1d0f89d	Bladder-TCC	225	chr8	28249362	28263045	coord with terminal CG	28252614	28252915	AluSz	28255165	28255464	AluSz	2250	c	81.851	275	2.01e-63
cda1a403-16b6-487c-a82a-c377d1d0f89d	Bladder-TCC	225	chr8	28249362	28263045	coord with terminal CG	28254336	28254646	AluSx1	28257085	28257365	AluSx1	2439	c	84.559	269	1.22e-75
cda1a403-16b6-487c-a82a-c377d1d0f89d	Bladder-TCC	227	chr8	42346039	42350938	C- or G- coord	42346449	42346756	AluSx1	42347834	42348133	AluSz	1078	d	86.689	289	1.53e-91
cda1a403-16b6-487c-a82a-c377d1d0f89d	Bladder-TCC	227	chr8	42346039	42350938	C- or G- coord	42346449	42346756	AluSx1	42349593	42349890	AluSx3	2837	d	86.395	289	7.13e-90
cda1a403-16b6-487c-a82a-c377d1d0f89d	Bladder-TCC	227	chr8	42346039	42350938	C- or G- coord	42349040	42349200	AluSx1	42350207	42350498	AluY	1007	c	82.716	150	3.91e-35
cda1a403-16b6-487c-a82a-c377d1d0f89d	Bladder-TCC	228	chr8	48705070	48710318	C- or G- coord	48705910	48706217	AluSx	48708456	48708742	AluSc8	2239	c	83.333	211	4.93e-53
cda1a403-16b6-487c-a82a-c377d1d0f89d	Bladder-TCC	244	chr9	86484729	86489297	coord with terminal CG	86485097	86485366	AluSq	86488702	86488977	AluY	3336	d	82.283	248	2.06e-59
cda1a403-16b6-487c-a82a-c377d1d0f89d	Bladder-TCC	252	chr9	131544529	131548910	C- or G- coord	131547513	131547781	AluSz	131548007	131548322	AluYk2	226	c	80.412	186	7.4e-37
cda1a403-16b6-487c-a82a-c377d1d0f89d	Bladder-TCC	258	chr10	75752196	75754593	C- or G- coord	75752135	75752427	AluSx1	75754138	75754422	AluSc	1711	c	85.401	270	1.68e-79
cda1a403-16b6-487c-a82a-c377d1d0f89d	Bladder-TCC	273	chr11	1923900	1928129	C- or G- coord	1925477	1925782	AluSx	1926350	1926656	AluSx	568	c	83.498	300	2.53e-79
cda1a403-16b6-487c-a82a-c377d1d0f89d	Bladder-TCC	273	chr11	1923900	1928129	C- or G- coord	1925477	1925782	AluSx	1925883	1926038	AluSx	101	c	83.784	145	1.61e-36
cda1a403-16b6-487c-a82a-c377d1d0f89d	Bladder-TCC	274	chr11	9454438	9465082	coord with terminal CG	9455471	9455769	AluSp	9464859	9465156	AluSp	9090	d	88.514	294	2.4e-102
cda1a403-16b6-487c-a82a-c377d1d0f89d	Bladder-TCC	274	chr11	9454438	9465082	coord with terminal CG	9455471	9455769	AluSp	9459892	9460185	AluSg4	4123	d	82.943	292	1.94e-73
cda1a403-16b6-487c-a82a-c377d1d0f89d	Bladder-TCC	274	chr11	9454438	9465082	coord with terminal CG	9458243	9458390	AluSx	9459892	9460185	AluSg4	1502	d	77.07	143	3.59e-18
cda1a403-16b6-487c-a82a-c377d1d0f89d	Bladder-TCC	274	chr11	9454438	9465082	coord with terminal CG	9458787	9459100	AluY	9459892	9460185	AluSg4	792	d	83.274	277	9.5e-72
cda1a403-16b6-487c-a82a-c377d1d0f89d	Bladder-TCC	274	chr11	9454438	9465082	coord with terminal CG	9458787	9459100	AluY	9464859	9465156	AluSp	5759	d	83.103	282	3.42e-71
cda1a403-16b6-487c-a82a-c377d1d0f89d	Bladder-TCC	274	chr11	9454438	9465082	coord with terminal CG	9459892	9460185	AluSg4	9461114	9461418	AluSc	929	c	85.714	275	6.76e-83
cda1a403-16b6-487c-a82a-c377d1d0f89d	Bladder-TCC	274	chr11	9454438	9465082	coord with terminal CG	9459892	9460185	AluSg4	9463950	9464259	AluY	3765	c	82.784	269	8.93e-67
cda1a403-16b6-487c-a82a-c377d1d0f89d	Bladder-TCC	274	chr11	9454438	9465082	coord with terminal CG	9460652	9460962	AluSq2	9464859	9465156	AluSp	3897	d	85.813	284	1.19e-85
cda1a403-16b6-487c-a82a-c377d1d0f89d	Bladder-TCC	283	chr11	63954785	63958905	coord with terminal CG	63955193	63955474	AluY	63957640	63957944	AluSp	2166	c	84.028	280	1.12e-74
cda1a403-16b6-487c-a82a-c377d1d0f89d	Bladder-TCC	283	chr11	63954785	63958905	coord with terminal CG	63955537	63955840	AluSx	63957945	63958064	AluSx	2105	c	85.841	112	2.76e-31
cda1a403-16b6-487c-a82a-c377d1d0f89d	Bladder-TCC	283	chr11	63954785	63958905	coord with terminal CG	63957640	63957944	AluSp	63958378	63958677	AluSp	434	d	86.184	298	7.07e-92
cda1a403-16b6-487c-a82a-c377d1d0f89d	Bladder-TCC	283	chr11	63954785	63958905	coord with terminal CG	63957640	63957944	AluSp	63958798	63959095	AluSg	854	d	83.062	295	3.36e-75
cda1a403-16b6-487c-a82a-c377d1d0f89d	Bladder-TCC	283	chr11	63954785	63958905	coord with terminal CG	63957945	63958064	AluSx	63958798	63959095	AluSg	734	d	91.525	115	6.12e-44
cda1a403-16b6-487c-a82a-c377d1d0f89d	Bladder-TCC	297	chr12	15972054	15986075	C- or G- coord	15975602	15975916	AluSq2	15978440	15978714	AluSz	2524	d	81.818	240	1.97e-55
cda1a403-16b6-487c-a82a-c377d1d0f89d	Bladder-TCC	303	chr12	66682768	66711445	C- or G- coord	66683682	66683957	AluSx1	66694235	66694517	AluJb	10278	d	81.818	119	5.56e-25
cda1a403-16b6-487c-a82a-c377d1d0f89d	Bladder-TCC	303	chr12	66682768	66711445	C- or G- coord	66685302	66685582	AluSx1	66710518	66710819	AluY	24936	d	86.94	264	6.74e-84
cda1a403-16b6-487c-a82a-c377d1d0f89d	Bladder-TCC	303	chr12	66682768	66711445	C- or G- coord	66685302	66685582	AluSx1	66704965	66705257	AluJb	19383	d	79.623	262	4.23e-51
cda1a403-16b6-487c-a82a-c377d1d0f89d	Bladder-TCC	303	chr12	66682768	66711445	C- or G- coord	66692290	66692534	AluSz	66694235	66694517	AluJb	1701	d	83.815	168	2.22e-43
cda1a403-16b6-487c-a82a-c377d1d0f89d	Bladder-TCC	307	chr12	111203850	111204878	C- or G- coord	111203867	111204163	AluSx	111204798	111205023	AluSx1	635	c	82.051	194	6.14e-46
cda1a403-16b6-487c-a82a-c377d1d0f89d	Bladder-TCC	308	chr12	112327963	112336224	C- or G- coord	112329316	112329635	AluSc8	112332897	112333204	AluY	3262	c	83.226	294	9.34e-76
cda1a403-16b6-487c-a82a-c377d1d0f89d	Bladder-TCC	308	chr12	112327963	112336224	C- or G- coord	112329316	112329635	AluSc8	112331511	112331819	AluSq	1876	c	78.778	294	2.08e-52
cda1a403-16b6-487c-a82a-c377d1d0f89d	Bladder-TCC	308	chr12	112327963	112336224	C- or G- coord	112331511	112331819	AluSq	112334651	112334947	AluSx	2832	d	82.23	283	1.52e-68
cda1a403-16b6-487c-a82a-c377d1d0f89d	Bladder-TCC	308	chr12	112327963	112336224	C- or G- coord	112331844	112332135	AluSq2	112334651	112334947	AluSx	2516	d	83.618	277	5.14e-73
cda1a403-16b6-487c-a82a-c377d1d0f89d	Bladder-TCC	308	chr12	112327963	112336224	C- or G- coord	112333354	112333632	AluSx4	112334651	112334947	AluSx	1019	d	83.15	267	1.37e-68
cda1a403-16b6-487c-a82a-c377d1d0f89d	Bladder-TCC	309	chr12	112523590	112534871	C- or G- coord	112523542	112523848	AluSx4	112530487	112530779	AluSg	6639	c	86.505	284	7.87e-89
cda1a403-16b6-487c-a82a-c377d1d0f89d	Bladder-TCC	309	chr12	112523590	112534871	C- or G- coord	112524019	112524322	AluSz	112532481	112532771	AluSz	8159	c	82.558	256	1.04e-62
cda1a403-16b6-487c-a82a-c377d1d0f89d	Bladder-TCC	309	chr12	112523590	112534871	C- or G- coord	112524534	112524834	AluSp	112530487	112530779	AluSg	5653	c	84.669	282	7.82e-79
cda1a403-16b6-487c-a82a-c377d1d0f89d	Bladder-TCC	309	chr12	112523590	112534871	C- or G- coord	112526428	112526722	AluSp	112531789	112532069	AluY	5067	d	81.319	266	7.88e-59
cda1a403-16b6-487c-a82a-c377d1d0f89d	Bladder-TCC	309	chr12	112523590	112534871	C- or G- coord	112529764	112530073	AluSc8	112532481	112532771	AluSz	2408	c	83.058	239	6.41e-60
cda1a403-16b6-487c-a82a-c377d1d0f89d	Bladder-TCC	356	chr15	91331596	91341996	C- or G- coord	91335314	91335635	AluSq2	91340362	91340674	AluSq2	4727	d	85.944	246	9.62e-75
cda1a403-16b6-487c-a82a-c377d1d0f89d	Bladder-TCC	356	chr15	91331596	91341996	C- or G- coord	91335314	91335635	AluSq2	91341930	91342233	AluSq2	6295	d	84.231	255	3.49e-69
cda1a403-16b6-487c-a82a-c377d1d0f89d	Bladder-TCC	357	chr15	93356146	93357344	C- or G- coord	93355854	93356163	AluSg	93356454	93356750	AluSq2	291	d	83.502	293	1.9e-77
cda1a403-16b6-487c-a82a-c377d1d0f89d	Bladder-TCC	361	chr16	46775282	46780939	C- or G- coord	46776187	46776355	AluSx1	46778279	46778553	AluSq	1924	c	86.228	164	5.02e-49
cda1a403-16b6-487c-a82a-c377d1d0f89d	Bladder-TCC	366	chr16	71750661	71757229	CG multiple-switch	71752201	71752501	AluSx3	71753868	71754171	AluYe5	1367	c	84.899	293	4.01e-84
cda1a403-16b6-487c-a82a-c377d1d0f89d	Bladder-TCC	366	chr16	71750661	71757229	CG multiple-switch	71752201	71752501	AluSx3	71754172	71754320	AluSz	1671	c	84.028	139	9.26e-36
cda1a403-16b6-487c-a82a-c377d1d0f89d	Bladder-TCC	381	chr17	70662505	70673555	C- or G- coord	70667578	70667868	AluSq	70671839	70672117	AluSp	3971	c	84.674	255	4.94e-72
cda1a403-16b6-487c-a82a-c377d1d0f89d	Bladder-TCC	382	chr17	73153184	73158826	C- or G- coord	73153638	73153924	AluSp	73158427	73158712	AluY	4503	c	79.636	270	5.88e-53
cda1a403-16b6-487c-a82a-c377d1d0f89d	Bladder-TCC	382	chr17	73153184	73158826	C- or G- coord	73154059	73154325	AluYm1	73158427	73158712	AluY	4102	c	89.354	262	1.12e-94
cda1a403-16b6-487c-a82a-c377d1d0f89d	Bladder-TCC	382	chr17	73153184	73158826	C- or G- coord	73154059	73154325	AluYm1	73157078	73157366	AluSx4	2753	c	83.835	263	8.94e-71
cda1a403-16b6-487c-a82a-c377d1d0f89d	Bladder-TCC	382	chr17	73153184	73158826	C- or G- coord	73154860	73155145	AluSx4	73157078	73157366	AluSx4	1933	c	86.594	274	2.59e-86
cda1a403-16b6-487c-a82a-c377d1d0f89d	Bladder-TCC	382	chr17	73153184	73158826	C- or G- coord	73156054	73156361	AluSp	73157673	73157984	AluSx1	1312	c	81.47	306	1.33e-69
cda1a403-16b6-487c-a82a-c377d1d0f89d	Bladder-TCC	382	chr17	73153184	73158826	C- or G- coord	73158427	73158712	AluY	73158795	73159093	AluY	83	d	85.563	273	7.27e-82
cda1a403-16b6-487c-a82a-c377d1d0f89d	Bladder-TCC	384	chr17	73948249	73951774	C- or G- coord	73950022	73950319	AluSg	73950962	73951249	AluSc	643	c	84.783	271	5.06e-77
cda1a403-16b6-487c-a82a-c377d1d0f89d	Bladder-TCC	384	chr17	73948249	73951774	C- or G- coord	73950321	73950615	AluSx	73950650	73950950	AluSg	35	c	84.122	291	8.31e-80
cda1a403-16b6-487c-a82a-c377d1d0f89d	Bladder-TCC	405	chr19	47701041	47702886	C- or G- coord	47701372	47701662	AluSq2	47702362	47702670	AluY	700	d	80.471	289	3.81e-60
cda1a403-16b6-487c-a82a-c377d1d0f89d	Bladder-TCC	408	chr19	54126755	54128397	coord with terminal CG	54126916	54127207	AluSq2	54127647	54127947	AluSz	440	c	77.465	268	2.45e-39
cda1a403-16b6-487c-a82a-c377d1d0f89d	Bladder-TCC	427	chr21	35184583	35189561	CG multiple-switch	35185480	35185655	AluSz6	35188211	35188513	AluSx1	2556	d	85.417	138	3.42e-39
cda1a403-16b6-487c-a82a-c377d1d0f89d	Bladder-TCC	434	chr22	36910161	36916935	coord with terminal CG	36911294	36911605	AluSp	36916208	36916449	AluSq2	4603	c	86.017	233	4.28e-71
d4615ca0-b5c7-4a5c-8593-bd50034a78ae	Bladder-TCC	28	chr16	58183930	58187707	C- or G- coord	58184108	58184414	AluSx3	58185656	58185949	AluY	1242	c	82.394	281	1.16e-68
d4615ca0-b5c7-4a5c-8593-bd50034a78ae	Bladder-TCC	28	chr16	58183930	58187707	C- or G- coord	58184463	58184794	AluSz	58186155	58186465	AluJb	1361	d	83.838	195	7.71e-51
d4615ca0-b5c7-4a5c-8593-bd50034a78ae	Bladder-TCC	28	chr16	58183930	58187707	C- or G- coord	58184463	58184794	AluSz	58186860	58187159	AluY	2066	d	83.938	190	9.98e-50
d4615ca0-b5c7-4a5c-8593-bd50034a78ae	Bladder-TCC	28	chr16	58183930	58187707	C- or G- coord	58184463	58184794	AluSz	58185106	58185420	AluSp	312	d	81.223	224	9.98e-50
d4615ca0-b5c7-4a5c-8593-bd50034a78ae	Bladder-TCC	28	chr16	58183930	58187707	C- or G- coord	58185656	58185949	AluY	58186155	58186465	AluJb	206	d	77.551	289	5.29e-47
df8a913c-5160-4fc5-950d-7c890e24e820	Bladder-TCC	13	chr1	150756416	150759545	CG single-switch	150756343	150756649	AluSz	150759376	150759661	AluSz6	2727	d	78.261	259	3.39e-43
df8a913c-5160-4fc5-950d-7c890e24e820	Bladder-TCC	15	chr1	155373497	155379495	C- or G- coord	155373684	155373864	AluSp	155378811	155379105	AluSx	4947	c	83.616	172	3.31e-43
df8a913c-5160-4fc5-950d-7c890e24e820	Bladder-TCC	15	chr1	155373497	155379495	C- or G- coord	155374541	155374845	AluSc	155378811	155379105	AluSx	3966	c	80.08	243	1.58e-48
df8a913c-5160-4fc5-950d-7c890e24e820	Bladder-TCC	15	chr1	155373497	155379495	C- or G- coord	155376815	155377023	AluSx	155378811	155379105	AluSx	1788	c	88.78	202	8.01e-70
df8a913c-5160-4fc5-950d-7c890e24e820	Bladder-TCC	21	chr1	226197268	226200849	C- or G- coord	226198065	226198372	AluSx1	226199306	226199593	AluSq2	934	d	83.502	286	5.79e-75
df8a913c-5160-4fc5-950d-7c890e24e820	Bladder-TCC	72	chr3	176135603	176139042	C- or G- coord	176136783	176137084	AluY	176137304	176137617	AluYa5	220	c	90.132	300	1.4e-113
df8a913c-5160-4fc5-950d-7c890e24e820	Bladder-TCC	116	chr5	137482646	137488324	coord with terminal CG	137482376	137482681	AluY	137487845	137487978	AluSz	5164	c	84.962	130	1.11e-34
df8a913c-5160-4fc5-950d-7c890e24e820	Bladder-TCC	126	chr6	15910197	15915887	C- or G- coord	15910993	15911299	AluSx1	15914428	15914724	AluSx1	3129	d	84.677	246	1.64e-69
df8a913c-5160-4fc5-950d-7c890e24e820	Bladder-TCC	131	chr6	56832098	56844379	CG single-switch	56834993	56835272	AluSx	56842783	56843105	AluJr	7511	d	77.901	174	2.66e-26
df8a913c-5160-4fc5-950d-7c890e24e820	Bladder-TCC	131	chr6	56832098	56844379	CG single-switch	56841366	56841659	AluSz	56842475	56842767	AluJr	816	d	75.926	267	9.86e-36
df8a913c-5160-4fc5-950d-7c890e24e820	Bladder-TCC	142	chr7	44900085	44907995	coord with terminal CG	44899904	44900131	AluSq2	44907554	44907862	AluSz	7423	c	84.434	206	3.05e-55
df8a913c-5160-4fc5-950d-7c890e24e820	Bladder-TCC	142	chr7	44900085	44907995	coord with terminal CG	44899904	44900131	AluSq2	44904127	44904425	AluSc	3996	c	84.456	190	2.37e-51
df8a913c-5160-4fc5-950d-7c890e24e820	Bladder-TCC	142	chr7	44900085	44907995	coord with terminal CG	44905053	44905367	AluSx	44905625	44905929	AluSx	258	d	83.498	301	1.48e-79
df8a913c-5160-4fc5-950d-7c890e24e820	Bladder-TCC	148	chr7	65327183	65329679	CG multiple-switch	65326942	65327254	AluY	65327325	65327612	AluYk3	71	d	90.657	285	1.98e-109
df8a913c-5160-4fc5-950d-7c890e24e820	Bladder-TCC	148	chr7	65327183	65329679	CG multiple-switch	65326942	65327254	AluY	65327779	65328083	AluY	525	d	88.475	292	1.2e-101
df8a913c-5160-4fc5-950d-7c890e24e820	Bladder-TCC	149	chr7	73872024	73884150	C- or G- coord	73872202	73872500	AluSz	73882708	73883005	AluSx3	10208	d	84.95	284	1.53e-80
df8a913c-5160-4fc5-950d-7c890e24e820	Bladder-TCC	149	chr7	73872024	73884150	C- or G- coord	73872202	73872500	AluSz	73873500	73873806	AluSq2	1000	d	80.333	282	9.46e-58
df8a913c-5160-4fc5-950d-7c890e24e820	Bladder-TCC	149	chr7	73872024	73884150	C- or G- coord	73872985	73873288	AluSz	73883133	73883428	AluY	9845	d	85.382	294	1.19e-86
df8a913c-5160-4fc5-950d-7c890e24e820	Bladder-TCC	149	chr7	73872024	73884150	C- or G- coord	73872985	73873288	AluSz	73873500	73873806	AluSq2	212	d	81.887	258	5.75e-60
df8a913c-5160-4fc5-950d-7c890e24e820	Bladder-TCC	149	chr7	73872024	73884150	C- or G- coord	73873500	73873806	AluSq2	73881273	73881578	AluSx1	7467	c	80.872	284	1.62e-60
df8a913c-5160-4fc5-950d-7c890e24e820	Bladder-TCC	149	chr7	73872024	73884150	C- or G- coord	73873500	73873806	AluSq2	73875900	73876208	AluSz	2094	c	78.93	289	3.52e-52
df8a913c-5160-4fc5-950d-7c890e24e820	Bladder-TCC	149	chr7	73872024	73884150	C- or G- coord	73875900	73876208	AluSz	73882708	73883005	AluSx3	6500	d	81.57	288	1.62e-65
df8a913c-5160-4fc5-950d-7c890e24e820	Bladder-TCC	149	chr7	73872024	73884150	C- or G- coord	73878767	73879082	AluSx1	73882708	73883005	AluSx3	3626	d	81.429	273	1.67e-60
df8a913c-5160-4fc5-950d-7c890e24e820	Bladder-TCC	149	chr7	73872024	73884150	C- or G- coord	73880102	73880398	AluSx1	73883133	73883428	AluY	2735	d	85.374	291	1.51e-85
df8a913c-5160-4fc5-950d-7c890e24e820	Bladder-TCC	149	chr7	73872024	73884150	C- or G- coord	73880102	73880398	AluSx1	73882708	73883005	AluSx3	2310	d	84.192	286	9.13e-78
df8a913c-5160-4fc5-950d-7c890e24e820	Bladder-TCC	149	chr7	73872024	73884150	C- or G- coord	73881273	73881578	AluSx1	73882708	73883005	AluSx3	1130	d	83.681	281	7.33e-74
df8a913c-5160-4fc5-950d-7c890e24e820	Bladder-TCC	149	chr7	73872024	73884150	C- or G- coord	73882011	73882270	AluSx1	73883133	73883428	AluY	863	d	82.996	241	4.88e-60
df8a913c-5160-4fc5-950d-7c890e24e820	Bladder-TCC	150	chr7	101066223	101090115	CG multiple-switch	101066265	101066576	AluSx1	101075248	101075538	AluSp	8672	c	81.469	277	7.72e-62
df8a913c-5160-4fc5-950d-7c890e24e820	Bladder-TCC	150	chr7	101066223	101090115	CG multiple-switch	101066734	101067027	AluSx3	101085595	101085727	AluSx3	18568	c	84.906	105	7.62e-27
df8a913c-5160-4fc5-950d-7c890e24e820	Bladder-TCC	150	chr7	101066223	101090115	CG multiple-switch	101067203	101067510	AluJr	101077535	101077842	AluJr	10025	c	75.352	268	3.7e-30
df8a913c-5160-4fc5-950d-7c890e24e820	Bladder-TCC	150	chr7	101066223	101090115	CG multiple-switch	101067597	101067886	AluSx	101088113	101088421	AluSx1	20227	c	87.279	277	1.15e-89
df8a913c-5160-4fc5-950d-7c890e24e820	Bladder-TCC	150	chr7	101066223	101090115	CG multiple-switch	101067597	101067886	AluSx	101072195	101072504	AluSx1	4309	c	85.563	279	6.95e-82
df8a913c-5160-4fc5-950d-7c890e24e820	Bladder-TCC	150	chr7	101066223	101090115	CG multiple-switch	101067597	101067886	AluSx	101079996	101080283	AluSx	12110	c	83.871	276	4.21e-74
df8a913c-5160-4fc5-950d-7c890e24e820	Bladder-TCC	150	chr7	101066223	101090115	CG multiple-switch	101067597	101067886	AluSx	101075248	101075538	AluSp	7362	c	81.053	276	1.2e-59
df8a913c-5160-4fc5-950d-7c890e24e820	Bladder-TCC	150	chr7	101066223	101090115	CG multiple-switch	101067597	101067886	AluSx	101069108	101069405	AluSz	1222	c	81.004	274	4.3e-59
df8a913c-5160-4fc5-950d-7c890e24e820	Bladder-TCC	150	chr7	101066223	101090115	CG multiple-switch	101067597	101067886	AluSx	101084605	101084898	AluSz6	16719	c	78.799	276	3.37e-50
df8a913c-5160-4fc5-950d-7c890e24e820	Bladder-TCC	150	chr7	101066223	101090115	CG multiple-switch	101067597	101067886	AluSx	101081947	101082258	AluSx	14061	c	77.778	247	2.06e-37
df8a913c-5160-4fc5-950d-7c890e24e820	Bladder-TCC	150	chr7	101066223	101090115	CG multiple-switch	101068386	101068599	AluSg	101072195	101072504	AluSx1	3596	c	87.442	212	3.97e-68
df8a913c-5160-4fc5-950d-7c890e24e820	Bladder-TCC	150	chr7	101066223	101090115	CG multiple-switch	101068386	101068599	AluSg	101088113	101088421	AluSx1	19514	c	87.264	208	6.65e-66
df8a913c-5160-4fc5-950d-7c890e24e820	Bladder-TCC	150	chr7	101066223	101090115	CG multiple-switch	101068386	101068599	AluSg	101075248	101075538	AluSp	6649	c	84.951	202	1.87e-56
df8a913c-5160-4fc5-950d-7c890e24e820	Bladder-TCC	150	chr7	101066223	101090115	CG multiple-switch	101068386	101068599	AluSg	101075977	101076280	AluSp	7378	c	84.878	202	6.74e-56
df8a913c-5160-4fc5-950d-7c890e24e820	Bladder-TCC	150	chr7	101066223	101090115	CG multiple-switch	101068386	101068599	AluSg	101081947	101082258	AluSx	13348	c	79.186	206	2.49e-35
df8a913c-5160-4fc5-950d-7c890e24e820	Bladder-TCC	150	chr7	101066223	101090115	CG multiple-switch	101068788	101069087	AluSz	101088731	101089035	AluYa5	19644	d	80.602	288	9.58e-61
df8a913c-5160-4fc5-950d-7c890e24e820	Bladder-TCC	150	chr7	101066223	101090115	CG multiple-switch	101068788	101069087	AluSz	101070661	101070955	AluSx1	1574	d	80.139	272	4.49e-54
df8a913c-5160-4fc5-950d-7c890e24e820	Bladder-TCC	150	chr7	101066223	101090115	CG multiple-switch	101069108	101069405	AluSz	101083365	101083673	AluSx	13960	d	81.356	288	1.22e-64
df8a913c-5160-4fc5-950d-7c890e24e820	Bladder-TCC	150	chr7	101066223	101090115	CG multiple-switch	101069108	101069405	AluSz	101070661	101070955	AluSx1	1256	d	80.634	280	4.43e-59
df8a913c-5160-4fc5-950d-7c890e24e820	Bladder-TCC	150	chr7	101066223	101090115	CG multiple-switch	101069108	101069405	AluSz	101078324	101078610	AluSx1	8919	d	81.048	239	9.65e-51
df8a913c-5160-4fc5-950d-7c890e24e820	Bladder-TCC	150	chr7	101066223	101090115	CG multiple-switch	101070661	101070955	AluSx1	101088113	101088421	AluSx1	17158	c	86.348	289	4.2e-89
df8a913c-5160-4fc5-950d-7c890e24e820	Bladder-TCC	150	chr7	101066223	101090115	CG multiple-switch	101070661	101070955	AluSx1	101075977	101076280	AluSp	5022	c	83.333	283	5.55e-73
df8a913c-5160-4fc5-950d-7c890e24e820	Bladder-TCC	150	chr7	101066223	101090115	CG multiple-switch	101070661	101070955	AluSx1	101075248	101075538	AluSp	4293	c	81.57	285	4.35e-64
df8a913c-5160-4fc5-950d-7c890e24e820	Bladder-TCC	150	chr7	101066223	101090115	CG multiple-switch	101070661	101070955	AluSx1	101074076	101074382	AluSx1	3121	c	80.546	282	4.38e-59
df8a913c-5160-4fc5-950d-7c890e24e820	Bladder-TCC	150	chr7	101066223	101090115	CG multiple-switch	101072195	101072504	AluSx1	101082628	101082848	AluSz	10124	d	85.279	194	1.29e-54
df8a913c-5160-4fc5-950d-7c890e24e820	Bladder-TCC	150	chr7	101066223	101090115	CG multiple-switch	101073549	101073869	AluSg	101083365	101083673	AluSx	9496	d	82.31	268	1.71e-63
df8a913c-5160-4fc5-950d-7c890e24e820	Bladder-TCC	150	chr7	101066223	101090115	CG multiple-switch	101075248	101075538	AluSp	101083965	101084285	AluSx	8427	d	77.558	282	2.05e-42
df8a913c-5160-4fc5-950d-7c890e24e820	Bladder-TCC	150	chr7	101066223	101090115	CG multiple-switch	101075977	101076280	AluSp	101083365	101083673	AluSx	7085	d	82.943	295	1.23e-74
df8a913c-5160-4fc5-950d-7c890e24e820	Bladder-TCC	150	chr7	101066223	101090115	CG multiple-switch	101075977	101076280	AluSp	101088731	101089035	AluYa5	12451	d	83.051	291	1.59e-73
df8a913c-5160-4fc5-950d-7c890e24e820	Bladder-TCC	150	chr7	101066223	101090115	CG multiple-switch	101075977	101076280	AluSp	101083965	101084285	AluSx	7685	d	79.739	293	7.57e-57
df8a913c-5160-4fc5-950d-7c890e24e820	Bladder-TCC	150	chr7	101066223	101090115	CG multiple-switch	101077535	101077842	AluJr	101081362	101081670	AluSp	3520	d	84.314	151	4.72e-39
df8a913c-5160-4fc5-950d-7c890e24e820	Bladder-TCC	150	chr7	101066223	101090115	CG multiple-switch	101078324	101078610	AluSx1	101088113	101088421	AluSx1	9503	c	84.965	277	1.49e-78
df8a913c-5160-4fc5-950d-7c890e24e820	Bladder-TCC	150	chr7	101066223	101090115	CG multiple-switch	101078324	101078610	AluSx1	101079996	101080283	AluSx	1386	c	81.69	275	5.47e-63
df8a913c-5160-4fc5-950d-7c890e24e820	Bladder-TCC	150	chr7	101066223	101090115	CG multiple-switch	101078324	101078610	AluSx1	101084605	101084898	AluSz6	5995	c	80.882	257	3.31e-55
df8a913c-5160-4fc5-950d-7c890e24e820	Bladder-TCC	150	chr7	101066223	101090115	CG multiple-switch	101079996	101080283	AluSx	101083365	101083673	AluSx	3082	d	86.62	280	5.3e-88
df8a913c-5160-4fc5-950d-7c890e24e820	Bladder-TCC	150	chr7	101066223	101090115	CG multiple-switch	101079996	101080283	AluSx	101082628	101082848	AluSz	2345	d	86.829	202	5.49e-63
df8a913c-5160-4fc5-950d-7c890e24e820	Bladder-TCC	150	chr7	101066223	101090115	CG multiple-switch	101081947	101082258	AluSx	101082628	101082848	AluSz	370	d	83.871	183	7.89e-47
df8a913c-5160-4fc5-950d-7c890e24e820	Bladder-TCC	150	chr7	101066223	101090115	CG multiple-switch	101081947	101082258	AluSx	101083965	101084285	AluSx	1707	d	77.044	305	1.71e-43
df8a913c-5160-4fc5-950d-7c890e24e820	Bladder-TCC	150	chr7	101066223	101090115	CG multiple-switch	101081947	101082258	AluSx	101089051	101089351	AluSc	6793	d	81.443	188	1.33e-39
df8a913c-5160-4fc5-950d-7c890e24e820	Bladder-TCC	150	chr7	101066223	101090115	CG multiple-switch	101082628	101082848	AluSz	101088113	101088421	AluSx1	5265	c	85.354	194	9.03e-55
df8a913c-5160-4fc5-950d-7c890e24e820	Bladder-TCC	150	chr7	101066223	101090115	CG multiple-switch	101082628	101082848	AluSz	101085595	101085727	AluSx3	2747	c	88.182	109	3.34e-34
df8a913c-5160-4fc5-950d-7c890e24e820	Bladder-TCC	150	chr7	101066223	101090115	CG multiple-switch	101083365	101083673	AluSx	101088113	101088421	AluSx1	4440	c	84.512	292	9.61e-81
df8a913c-5160-4fc5-950d-7c890e24e820	Bladder-TCC	150	chr7	101066223	101090115	CG multiple-switch	101083365	101083673	AluSx	101084605	101084898	AluSz6	932	c	81.851	274	4.57e-64
df8a913c-5160-4fc5-950d-7c890e24e820	Bladder-TCC	150	chr7	101066223	101090115	CG multiple-switch	101083965	101084285	AluSx	101088113	101088421	AluSx1	3828	c	79.538	288	3.73e-55
df8a913c-5160-4fc5-950d-7c890e24e820	Bladder-TCC	150	chr7	101066223	101090115	CG multiple-switch	101085595	101085727	AluSx3	101089051	101089351	AluSc	3324	d	86.777	119	5.38e-35
df8a913c-5160-4fc5-950d-7c890e24e820	Bladder-TCC	150	chr7	101066223	101090115	CG multiple-switch	101087663	101087995	AluSp	101089051	101089351	AluSc	1056	d	82.45	297	2.27e-72
df8a913c-5160-4fc5-950d-7c890e24e820	Bladder-TCC	150	chr7	101066223	101090115	CG multiple-switch	101088113	101088421	AluSx1	101088731	101089035	AluYa5	310	d	85.113	303	7.38e-87
df8a913c-5160-4fc5-950d-7c890e24e820	Bladder-TCC	152	chr7	105383446	105388763	C- or G- coord	105385173	105385483	AluSx1	105388285	105388583	AluSp	2802	d	84.429	284	2.57e-80
df8a913c-5160-4fc5-950d-7c890e24e820	Bladder-TCC	172	chr8	82825426	82841668	coord with terminal CG	82830995	82831292	AluYa5	82832552	82832848	AluSp	1260	c	80	291	1.81e-59
df8a913c-5160-4fc5-950d-7c890e24e820	Bladder-TCC	202	chr9	132909305	132916425	C- or G- coord	132909897	132910209	AluSx	132913686	132913986	AluSx	3477	c	82.313	290	8.75e-71
df8a913c-5160-4fc5-950d-7c890e24e820	Bladder-TCC	202	chr9	132909305	132916425	C- or G- coord	132912669	132912951	AluSx	132915515	132915826	AluSx3	2564	d	83.696	273	1.69e-72
df8a913c-5160-4fc5-950d-7c890e24e820	Bladder-TCC	202	chr9	132909305	132916425	C- or G- coord	132914940	132915235	AluSx	132915515	132915826	AluSx3	280	d	84.175	290	1.36e-78
df8a913c-5160-4fc5-950d-7c890e24e820	Bladder-TCC	215	chr10	76575016	76586038	C- or G- coord	76575555	76575849	AluSx1	76578512	76578802	AluY	2663	c	82.986	283	2.6e-71
df8a913c-5160-4fc5-950d-7c890e24e820	Bladder-TCC	215	chr10	76575016	76586038	C- or G- coord	76577667	76577963	AluSz	76578512	76578802	AluY	549	c	80.479	278	5.75e-58
df8a913c-5160-4fc5-950d-7c890e24e820	Bladder-TCC	215	chr10	76575016	76586038	C- or G- coord	76578512	76578802	AluY	76579803	76580099	AluSp	1001	d	80.887	288	2.01e-62
df8a913c-5160-4fc5-950d-7c890e24e820	Bladder-TCC	215	chr10	76575016	76586038	C- or G- coord	76578512	76578802	AluY	76579084	76579404	AluSz	282	d	77.627	279	4.45e-44
df8a913c-5160-4fc5-950d-7c890e24e820	Bladder-TCC	230	chr11	47794444	47796836	C- or G- coord	47794210	47794510	AluSq2	47795160	47795458	AluSq2	650	d	82.55	289	1.69e-71
df8a913c-5160-4fc5-950d-7c890e24e820	Bladder-TCC	234	chr11	68495015	68524198	C- or G- coord	68516307	68516480	AluSx	68520441	68520751	AluSp	3961	d	83.333	172	4.03e-43
df8a913c-5160-4fc5-950d-7c890e24e820	Bladder-TCC	234	chr11	68495015	68524198	C- or G- coord	68516307	68516480	AluSx	68523300	68523601	AluSq	6820	d	83.333	171	1.45e-42
df8a913c-5160-4fc5-950d-7c890e24e820	Bladder-TCC	238	chr11	74508543	74533839	CG single-switch	74513984	74514132	AluYc	74526320	74526610	AluSx1	12188	d	84.962	132	5.93e-36
df8a913c-5160-4fc5-950d-7c890e24e820	Bladder-TCC	238	chr11	74508543	74533839	CG single-switch	74522284	74522577	AluJb	74532422	74532730	AluYa5	9845	d	78.073	288	7.16e-48
df8a913c-5160-4fc5-950d-7c890e24e820	Bladder-TCC	238	chr11	74508543	74533839	CG single-switch	74522284	74522577	AluJb	74526320	74526610	AluSx1	3743	d	78.824	244	7.21e-43
df8a913c-5160-4fc5-950d-7c890e24e820	Bladder-TCC	238	chr11	74508543	74533839	CG single-switch	74524740	74525034	AluSc	74532422	74532730	AluYa5	7388	d	88.435	290	1.11e-100
df8a913c-5160-4fc5-950d-7c890e24e820	Bladder-TCC	238	chr11	74508543	74533839	CG single-switch	74524740	74525034	AluSc	74525084	74525400	AluSx	50	d	81.315	276	3.27e-61
df8a913c-5160-4fc5-950d-7c890e24e820	Bladder-TCC	240	chr11	83066620	83074580	C- or G- coord	83067735	83068032	AluSg	83072206	83072505	AluSx	4174	c	85	256	2.47e-73
df8a913c-5160-4fc5-950d-7c890e24e820	Bladder-TCC	240	chr11	83066620	83074580	C- or G- coord	83067735	83068032	AluSg	83069824	83070128	AluY	1792	c	82.594	284	1.49e-70
df8a913c-5160-4fc5-950d-7c890e24e820	Bladder-TCC	256	chr12	56591489	56594946	CG multiple-switch	56593097	56593393	AluSp	56593933	56594231	AluSq	540	d	85.911	278	1.14e-83
df8a913c-5160-4fc5-950d-7c890e24e820	Bladder-TCC	256	chr12	56591489	56594946	CG multiple-switch	56593933	56594231	AluSq	56594720	56595018	AluY	489	c	81.605	283	9.13e-65
df8a913c-5160-4fc5-950d-7c890e24e820	Bladder-TCC	281	chr13	50506502	50517963	CG single-switch	50511415	50511716	AluSx	50517617	50517919	AluSc	5901	c	82.026	299	2.79e-70
df8a913c-5160-4fc5-950d-7c890e24e820	Bladder-TCC	281	chr13	50506502	50517963	CG single-switch	50511415	50511716	AluSx	50517012	50517305	AluY	5296	c	81.081	285	1.69e-62
df8a913c-5160-4fc5-950d-7c890e24e820	Bladder-TCC	281	chr13	50506502	50517963	CG single-switch	50514198	50514507	AluSx	50517012	50517305	AluY	2505	c	79.931	284	6.3e-57
df8a913c-5160-4fc5-950d-7c890e24e820	Bladder-TCC	297	chr14	35876491	35879812	C- or G- coord	35877038	35877333	AluSx3	35879147	35879462	AluSq2	1814	c	81.728	280	2.87e-64
df8a913c-5160-4fc5-950d-7c890e24e820	Bladder-TCC	298	chr14	55457948	55464751	C- or G- coord	55458690	55458907	AluSz	55463808	55464111	AluSx	4901	c	79.904	204	2.61e-40
df8a913c-5160-4fc5-950d-7c890e24e820	Bladder-TCC	298	chr14	55457948	55464751	C- or G- coord	55461294	55461494	AluSx	55463500	55463807	AluSc	2006	c	85.572	197	1.4e-57
df8a913c-5160-4fc5-950d-7c890e24e820	Bladder-TCC	303	chr14	75339344	75350071	coord with terminal CG	75340955	75341253	AluSg4	75343834	75344132	AluY	2581	d	86.149	292	3.48e-90
df8a913c-5160-4fc5-950d-7c890e24e820	Bladder-TCC	303	chr14	75339344	75350071	coord with terminal CG	75340955	75341253	AluSg4	75344875	75345168	AluSc	3622	d	85.374	292	2.71e-86
df8a913c-5160-4fc5-950d-7c890e24e820	Bladder-TCC	303	chr14	75339344	75350071	coord with terminal CG	75345512	75345803	AluY	75349716	75350017	AluY	3913	d	90.378	289	1.19e-109
df8a913c-5160-4fc5-950d-7c890e24e820	Bladder-TCC	303	chr14	75339344	75350071	coord with terminal CG	75343834	75344132	AluY	75345512	75345803	AluY	1380	c	89.199	285	2e-102
df8a913c-5160-4fc5-950d-7c890e24e820	Bladder-TCC	303	chr14	75339344	75350071	coord with terminal CG	75345857	75346183	AluSg	75346878	75347190	AluSz	695	c	81.818	210	8.75e-47
df8a913c-5160-4fc5-950d-7c890e24e820	Bladder-TCC	309	chr15	25132761	25139887	C- or G- coord	25133260	25133552	AluSg4	25137645	25137885	AluSz	4093	d	82.5	234	2.79e-56
df8a913c-5160-4fc5-950d-7c890e24e820	Bladder-TCC	309	chr15	25132761	25139887	C- or G- coord	25133260	25133552	AluSg4	25134915	25135213	AluSx	1363	d	79.452	286	1.3e-54
df8a913c-5160-4fc5-950d-7c890e24e820	Bladder-TCC	309	chr15	25132761	25139887	C- or G- coord	25134057	25134363	AluSx	25137645	25137885	AluSz	3282	d	84.681	233	3.74e-65
df8a913c-5160-4fc5-950d-7c890e24e820	Bladder-TCC	309	chr15	25132761	25139887	C- or G- coord	25134447	25134751	AluY	25135543	25135855	AluSx3	792	d	86.957	297	9.89e-96
df8a913c-5160-4fc5-950d-7c890e24e820	Bladder-TCC	309	chr15	25132761	25139887	C- or G- coord	25134447	25134751	AluY	25138074	25138355	AluSx	3323	d	83.755	271	7.92e-72
df8a913c-5160-4fc5-950d-7c890e24e820	Bladder-TCC	309	chr15	25132761	25139887	C- or G- coord	25135543	25135855	AluSx3	25136584	25136883	AluSx1	729	c	84.642	288	2.88e-81
df8a913c-5160-4fc5-950d-7c890e24e820	Bladder-TCC	316	chr15	52672022	52674536	C- or G- coord	52672352	52672650	AluSx	52674091	52674397	AluSq2	1441	c	84.452	280	2.22e-78
df8a913c-5160-4fc5-950d-7c890e24e820	Bladder-TCC	316	chr15	52672022	52674536	C- or G- coord	52674091	52674397	AluSq2	52674493	52674780	AluSg	96	d	80.488	276	3.03e-57
df8a913c-5160-4fc5-950d-7c890e24e820	Bladder-TCC	326	chr15	100225525	100230446	coord with terminal CG	100228681	100228993	AluY	100229684	100229985	AluSz	691	c	80.784	252	1.41e-54
df8a913c-5160-4fc5-950d-7c890e24e820	Bladder-TCC	334	chr16	30878657	30882739	C- or G- coord	30879451	30879757	AluSc8	30879825	30880124	AluSp	68	d	80.921	291	3.69e-63
df8a913c-5160-4fc5-950d-7c890e24e820	Bladder-TCC	340	chr16	57346498	57351767	coord with terminal CG	57346450	57346752	AluSp	57351536	57351841	AluSz	4784	c	79.672	297	1.89e-58
df8a913c-5160-4fc5-950d-7c890e24e820	Bladder-TCC	349	chr16	89806988	89811548	C- or G- coord	89806766	89807062	AluSx	89808381	89808682	AluSz	1319	c	80.068	278	1.99e-55
df8a913c-5160-4fc5-950d-7c890e24e820	Bladder-TCC	349	chr16	89806988	89811548	C- or G- coord	89808937	89809067	AluY	89810310	89810600	AluSq2	1243	c	84.375	124	6.7e-32
df8a913c-5160-4fc5-950d-7c890e24e820	Bladder-TCC	352	chr17	12860171	12877058	C- or G- coord	12860280	12860574	AluSp	12864770	12865062	AluSp	4196	d	82.034	285	2.17e-67
df8a913c-5160-4fc5-950d-7c890e24e820	Bladder-TCC	352	chr17	12860171	12877058	C- or G- coord	12863606	12863899	AluSg	12875983	12876277	AluY	12084	c	84.536	285	1.28e-79
df8a913c-5160-4fc5-950d-7c890e24e820	Bladder-TCC	352	chr17	12860171	12877058	C- or G- coord	12863606	12863899	AluSg	12872076	12872385	AluY	8177	c	83.972	283	2.76e-76
df8a913c-5160-4fc5-950d-7c890e24e820	Bladder-TCC	352	chr17	12860171	12877058	C- or G- coord	12863606	12863899	AluSg	12863902	12864180	AluSz6	3	c	81.413	259	6.1e-58
df8a913c-5160-4fc5-950d-7c890e24e820	Bladder-TCC	352	chr17	12860171	12877058	C- or G- coord	12863902	12864180	AluSz6	12875683	12875980	AluSq2	11503	d	84.173	274	3.38e-75
df8a913c-5160-4fc5-950d-7c890e24e820	Bladder-TCC	370	chr17	65306377	65316791	coord with terminal CG	65307268	65307572	AluSx	65309832	65310118	AluSx	2260	d	83.516	263	8.29e-69
df8a913c-5160-4fc5-950d-7c890e24e820	Bladder-TCC	370	chr17	65306377	65316791	coord with terminal CG	65309832	65310118	AluSx	65314291	65314584	AluSx	4173	c	85.305	272	2.13e-79
df8a913c-5160-4fc5-950d-7c890e24e820	Bladder-TCC	370	chr17	65306377	65316791	coord with terminal CG	65309832	65310118	AluSx	65312625	65312922	AluSz	2507	c	83.521	262	7.78e-69
df8a913c-5160-4fc5-950d-7c890e24e820	Bladder-TCC	370	chr17	65306377	65316791	coord with terminal CG	65309832	65310118	AluSx	65312235	65312543	AluJb	2117	c	81.048	245	2.86e-53
df8a913c-5160-4fc5-950d-7c890e24e820	Bladder-TCC	370	chr17	65306377	65316791	coord with terminal CG	65310162	65310428	AluSx1	65313222	65313530	AluSx	2794	c	81.679	260	5.65e-60
df8a913c-5160-4fc5-950d-7c890e24e820	Bladder-TCC	370	chr17	65306377	65316791	coord with terminal CG	65310599	65310893	AluSp	65312625	65312922	AluSz	1732	c	85.417	285	7.84e-84
df8a913c-5160-4fc5-950d-7c890e24e820	Bladder-TCC	370	chr17	65306377	65316791	coord with terminal CG	65310978	65311271	AluY	65312625	65312922	AluSz	1354	c	83.045	285	3.69e-72
df8a913c-5160-4fc5-950d-7c890e24e820	Bladder-TCC	370	chr17	65306377	65316791	coord with terminal CG	65311572	65311866	AluSg7	65312625	65312922	AluSz	759	c	86.644	287	6.02e-90
df8a913c-5160-4fc5-950d-7c890e24e820	Bladder-TCC	370	chr17	65306377	65316791	coord with terminal CG	65311572	65311866	AluSg7	65313816	65314126	AluY	1950	c	86.022	275	7.84e-84
df8a913c-5160-4fc5-950d-7c890e24e820	Bladder-TCC	370	chr17	65306377	65316791	coord with terminal CG	65311572	65311866	AluSg7	65313222	65313530	AluSx	1356	c	84.746	290	1.01e-82
df8a913c-5160-4fc5-950d-7c890e24e820	Bladder-TCC	370	chr17	65306377	65316791	coord with terminal CG	65311572	65311866	AluSg7	65314291	65314584	AluSx	2425	c	84.752	277	2.84e-78
df8a913c-5160-4fc5-950d-7c890e24e820	Bladder-TCC	370	chr17	65306377	65316791	coord with terminal CG	65312625	65312922	AluSz	65315313	65315618	AluSx	2391	d	86.689	287	1.69e-90
df8a913c-5160-4fc5-950d-7c890e24e820	Bladder-TCC	370	chr17	65306377	65316791	coord with terminal CG	65312625	65312922	AluSz	65316249	65316558	AluSx	3327	d	84.983	286	3.69e-82
df8a913c-5160-4fc5-950d-7c890e24e820	Bladder-TCC	370	chr17	65306377	65316791	coord with terminal CG	65312625	65312922	AluSz	65315646	65315928	AluY	2724	d	85.211	281	1.33e-81
df8a913c-5160-4fc5-950d-7c890e24e820	Bladder-TCC	370	chr17	65306377	65316791	coord with terminal CG	65313222	65313530	AluSx	65315313	65315618	AluSx	1783	d	85.809	300	1.76e-90
df8a913c-5160-4fc5-950d-7c890e24e820	Bladder-TCC	370	chr17	65306377	65316791	coord with terminal CG	65313222	65313530	AluSx	65316249	65316558	AluSx	2719	d	84.564	294	3.83e-82
df8a913c-5160-4fc5-950d-7c890e24e820	Bladder-TCC	370	chr17	65306377	65316791	coord with terminal CG	65313222	65313530	AluSx	65315646	65315928	AluY	2116	d	83.509	281	8.35e-74
df8a913c-5160-4fc5-950d-7c890e24e820	Bladder-TCC	370	chr17	65306377	65316791	coord with terminal CG	65313816	65314126	AluY	65315646	65315928	AluY	1520	d	90.272	255	1.76e-95
df8a913c-5160-4fc5-950d-7c890e24e820	Bladder-TCC	370	chr17	65306377	65316791	coord with terminal CG	65313816	65314126	AluY	65316249	65316558	AluSx	2123	d	84.669	284	6.45e-80
df8a913c-5160-4fc5-950d-7c890e24e820	Bladder-TCC	370	chr17	65306377	65316791	coord with terminal CG	65314291	65314584	AluSx	65316249	65316558	AluSx	1665	d	85.211	281	1.31e-81
df8a913c-5160-4fc5-950d-7c890e24e820	Bladder-TCC	370	chr17	65306377	65316791	coord with terminal CG	65314291	65314584	AluSx	65315313	65315618	AluSx	729	d	82.867	280	6.17e-70
df8a913c-5160-4fc5-950d-7c890e24e820	Bladder-TCC	375	chr18	11970326	11977351	CG single-switch	11970931	11971097	AluSz	11973750	11974049	AluSc	2653	d	81.905	102	1.67e-21
df8a913c-5160-4fc5-950d-7c890e24e820	Bladder-TCC	375	chr18	11970326	11977351	CG single-switch	11971098	11971398	AluSx1	11971930	11972240	AluYa5	532	d	85.57	294	6.09e-88
df8a913c-5160-4fc5-950d-7c890e24e820	Bladder-TCC	375	chr18	11970326	11977351	CG single-switch	11971098	11971398	AluSx1	11973750	11974049	AluSc	2352	d	83.333	288	3.72e-75
df8a913c-5160-4fc5-950d-7c890e24e820	Bladder-TCC	375	chr18	11970326	11977351	CG single-switch	11971098	11971398	AluSx1	11974050	11974350	AluYc	2652	d	80.201	289	1.37e-59
df8a913c-5160-4fc5-950d-7c890e24e820	Bladder-TCC	375	chr18	11970326	11977351	CG single-switch	11971399	11971531	AluSz	11971930	11972240	AluYa5	399	d	86.26	128	3.55e-37
df8a913c-5160-4fc5-950d-7c890e24e820	Bladder-TCC	375	chr18	11970326	11977351	CG single-switch	11971930	11972240	AluYa5	11973048	11973349	AluSp	808	c	83.056	296	3.85e-75
df8a913c-5160-4fc5-950d-7c890e24e820	Bladder-TCC	375	chr18	11970326	11977351	CG single-switch	11973048	11973349	AluSp	11974050	11974350	AluYc	701	d	75.758	289	6.56e-38
df8a913c-5160-4fc5-950d-7c890e24e820	Bladder-TCC	375	chr18	11970326	11977351	CG single-switch	11973350	11973475	AluSz6	11973750	11974049	AluSc	275	d	79.032	120	5.71e-20
df8a913c-5160-4fc5-950d-7c890e24e820	Bladder-TCC	382	chr19	2049424	2055916	C- or G- coord	2052898	2053208	AluSx3	2054430	2054725	AluY	1222	d	84.797	294	2.43e-84
df8a913c-5160-4fc5-950d-7c890e24e820	Bladder-TCC	382	chr19	2049424	2055916	C- or G- coord	2054430	2054725	AluY	2055170	2055470	AluSg	445	c	88.316	290	1.75e-100
df8a913c-5160-4fc5-950d-7c890e24e820	Bladder-TCC	391	chr19	18625920	18633145	CG single-switch	18628070	18628360	AluSz	18628749	18629024	AluSp	389	d	85.227	172	1.02e-48
df8a913c-5160-4fc5-950d-7c890e24e820	Bladder-TCC	400	chr19	54349328	54353873	coord with terminal CG	54349448	54349758	AluY	54352072	54352368	AluY	2314	c	92.727	273	3.88e-114
df8a913c-5160-4fc5-950d-7c890e24e820	Bladder-TCC	400	chr19	54349328	54353873	coord with terminal CG	54349777	54350051	AluSz6	54353484	54353764	AluSp	3433	c	77.559	237	2.28e-36
df8a913c-5160-4fc5-950d-7c890e24e820	Bladder-TCC	400	chr19	54349328	54353873	coord with terminal CG	54351209	54351511	AluJr	54352973	54353277	AluSg	1462	d	80.068	287	1.47e-58
df8a913c-5160-4fc5-950d-7c890e24e820	Bladder-TCC	400	chr19	54349328	54353873	coord with terminal CG	54351209	54351511	AluJr	54353801	54354117	AluSg	2290	d	77.076	291	5.39e-43
df8a913c-5160-4fc5-950d-7c890e24e820	Bladder-TCC	400	chr19	54349328	54353873	coord with terminal CG	54352072	54352368	AluY	54353801	54354117	AluSg	1433	d	84.615	278	5.02e-78
df8a913c-5160-4fc5-950d-7c890e24e820	Bladder-TCC	413	chr20	52501468	52504598	C- or G- coord	52502150	52502439	AluSc	52503956	52504245	AluYc	1517	d	82.877	278	3.42e-70
df8a913c-5160-4fc5-950d-7c890e24e820	Bladder-TCC	429	chr22	41684158	41686077	coord with terminal CG	41684925	41685227	AluSx4	41685344	41685638	AluSq2	117	d	84.459	289	3.74e-80
e6c78a98-f45b-482b-a551-4f11b8c1ff8b	Bladder-TCC	9	chr1	150606414	150612322	C- or G- coord	150609627	150609882	AluSx1	150610860	150611152	AluSq2	978	d	84.8	249	4.48e-71
e6c78a98-f45b-482b-a551-4f11b8c1ff8b	Bladder-TCC	31	chr3	52629794	52632341	C- or G- coord	52630174	52630482	AluSc	52631744	52632019	AluSx	1262	c	87.823	267	2.99e-90
e6c78a98-f45b-482b-a551-4f11b8c1ff8b	Bladder-TCC	60	chr6	154741653	154745930	C- or G- coord	154741542	154741851	AluYa5	154743119	154743424	AluYj4	1268	c	91.749	301	1.55e-121
e6c78a98-f45b-482b-a551-4f11b8c1ff8b	Bladder-TCC	60	chr6	154741653	154745930	C- or G- coord	154743119	154743424	AluYj4	154745085	154745394	AluY	1661	d	90.85	303	1.19e-117
e6c78a98-f45b-482b-a551-4f11b8c1ff8b	Bladder-TCC	60	chr6	154741653	154745930	C- or G- coord	154744397	154744691	AluSx1	154745085	154745394	AluY	394	d	81.879	289	1.23e-67
e6c78a98-f45b-482b-a551-4f11b8c1ff8b	Bladder-TCC	76	chr9	19248504	19252776	C- or G- coord	19248802	19249088	AluSg	19250170	19250388	AluSx	1082	d	82.727	209	6.18e-51
e6c78a98-f45b-482b-a551-4f11b8c1ff8b	Bladder-TCC	76	chr9	19248504	19252776	C- or G- coord	19249250	19249553	AluSq10	19250170	19250388	AluSx	617	d	85.973	217	2.31e-65
e6c78a98-f45b-482b-a551-4f11b8c1ff8b	Bladder-TCC	76	chr9	19248504	19252776	C- or G- coord	19250170	19250388	AluSx	19252743	19253035	AluSz6	2355	c	81.193	214	1.3e-46
e6c78a98-f45b-482b-a551-4f11b8c1ff8b	Bladder-TCC	102	chr12	110409411	110412264	C- or G- coord	110409134	110409428	AluSx1	110412050	110412339	AluSx	2622	d	82.474	286	8.23e-70
e6c78a98-f45b-482b-a551-4f11b8c1ff8b	Bladder-TCC	102	chr12	110409411	110412264	C- or G- coord	110409516	110409816	AluSx1	110410277	110410567	AluSx	461	c	85.017	278	8.29e-80
e6c78a98-f45b-482b-a551-4f11b8c1ff8b	Bladder-TCC	102	chr12	110409411	110412264	C- or G- coord	110410964	110411245	AluSx1	110411565	110411852	AluSz	320	d	86.282	275	2.14e-85
e6c78a98-f45b-482b-a551-4f11b8c1ff8b	Bladder-TCC	102	chr12	110409411	110412264	C- or G- coord	110410964	110411245	AluSx1	110412050	110412339	AluSx	805	d	83.908	256	3.65e-68
e6c78a98-f45b-482b-a551-4f11b8c1ff8b	Bladder-TCC	110	chr13	99082799	99086442	CG multiple-switch	99083716	99084013	AluSg	99085701	99085975	AluJr	1688	d	75.532	263	5.31e-32
e6c78a98-f45b-482b-a551-4f11b8c1ff8b	Bladder-TCC	158	chr22	20797832	20803905	C- or G- coord	20797746	20798041	AluSc	20801826	20802127	AluSc	3785	c	85.374	291	8.5e-86
e6c78a98-f45b-482b-a551-4f11b8c1ff8b	Bladder-TCC	158	chr22	20797832	20803905	C- or G- coord	20797746	20798041	AluSc	20803312	20803645	AluY	5271	c	85	294	1.1e-84
e6c78a98-f45b-482b-a551-4f11b8c1ff8b	Bladder-TCC	158	chr22	20797832	20803905	C- or G- coord	20797746	20798041	AluSc	20799489	20799792	AluSg4	1448	c	83.444	294	8.62e-76
e6c78a98-f45b-482b-a551-4f11b8c1ff8b	Bladder-TCC	161	chr22	41556135	41565490	CG multiple-switch	41559158	41559459	AluYa5	41563813	41564125	AluSx	4354	c	83.828	289	1.84e-77
f389176f-d8f3-45c2-aae4-7378a3d6fc7f	Bladder-TCC	1	chr1	40498302	40504563	C- or G- coord	40501585	40501886	AluSg	40503064	40503394	AluSx1	1178	c	81.191	292	7.33e-65
f389176f-d8f3-45c2-aae4-7378a3d6fc7f	Bladder-TCC	7	chr1	226336464	226340229	C- or G- coord	226338078	226338377	AluSg	226339427	226339720	AluSx3	1050	d	88.85	285	4.63e-101
f389176f-d8f3-45c2-aae4-7378a3d6fc7f	Bladder-TCC	21	chr5	68732020	68737477	C- or G- coord	68732043	68732204	AluSx3	68734986	68735269	AluSx1	2782	c	84.821	111	2.1e-29
f389176f-d8f3-45c2-aae4-7378a3d6fc7f	Bladder-TCC	21	chr5	68732020	68737477	C- or G- coord	68732668	68733035	AluSx	68734986	68735269	AluSx1	1951	c	85.455	164	8.07e-47
f389176f-d8f3-45c2-aae4-7378a3d6fc7f	Bladder-TCC	21	chr5	68732020	68737477	C- or G- coord	68734986	68735269	AluSx1	68735299	68735594	AluSz6	30	d	81.522	271	2.19e-61
f389176f-d8f3-45c2-aae4-7378a3d6fc7f	Bladder-TCC	30	chr8	25093565	25100151	C- or G- coord	25094098	25094414	AluSz	25098711	25099006	AluY	4297	d	79.935	290	7.02e-59
f389176f-d8f3-45c2-aae4-7378a3d6fc7f	Bladder-TCC	42	chr14	37529171	37568875	CG multiple-switch	37532425	37532702	AluSz	37545686	37545988	AluSx1	12984	c	83.396	258	1.06e-66
f389176f-d8f3-45c2-aae4-7378a3d6fc7f	Bladder-TCC	42	chr14	37529171	37568875	CG multiple-switch	37538098	37538397	AluY	37545686	37545988	AluSx1	7289	c	83.498	292	4.07e-76
f389176f-d8f3-45c2-aae4-7378a3d6fc7f	Bladder-TCC	42	chr14	37529171	37568875	CG multiple-switch	37538098	37538397	AluY	37568012	37568307	AluSz	29615	c	83.276	284	3.17e-72
f389176f-d8f3-45c2-aae4-7378a3d6fc7f	Bladder-TCC	42	chr14	37529171	37568875	CG multiple-switch	37541691	37541975	AluSg	37566309	37566604	AluSz6	24334	c	76.471	214	3.2e-27
f389176f-d8f3-45c2-aae4-7378a3d6fc7f	Bladder-TCC	42	chr14	37529171	37568875	CG multiple-switch	37543756	37544049	AluSx	37568012	37568307	AluSz	23963	c	84.642	279	2.38e-78
f389176f-d8f3-45c2-aae4-7378a3d6fc7f	Bladder-TCC	42	chr14	37529171	37568875	CG multiple-switch	37543756	37544049	AluSx	37545686	37545988	AluSx1	1637	c	81.879	283	2.43e-63
f389176f-d8f3-45c2-aae4-7378a3d6fc7f	Bladder-TCC	42	chr14	37529171	37568875	CG multiple-switch	37545355	37545677	AluSx	37560358	37560652	AluSc8	14681	d	78.689	287	5.9e-50
f389176f-d8f3-45c2-aae4-7378a3d6fc7f	Bladder-TCC	42	chr14	37529171	37568875	CG multiple-switch	37545355	37545677	AluSx	37564441	37564748	AluSz	18764	d	81.818	163	4.66e-36
f389176f-d8f3-45c2-aae4-7378a3d6fc7f	Bladder-TCC	44	chr14	37619257	37631023	CG single-switch	37620971	37621244	AluSz	37623849	37624146	AluSp	2605	c	81.132	259	1.72e-56
f389176f-d8f3-45c2-aae4-7378a3d6fc7f	Bladder-TCC	44	chr14	37619257	37631023	CG single-switch	37623849	37624146	AluSp	37625092	37625382	AluSx	946	d	84.249	271	8.51e-75
f389176f-d8f3-45c2-aae4-7378a3d6fc7f	Bladder-TCC	44	chr14	37619257	37631023	CG single-switch	37623849	37624146	AluSp	37629853	37630148	AluSz	5707	d	82.594	291	1.42e-72
f389176f-d8f3-45c2-aae4-7378a3d6fc7f	Bladder-TCC	44	chr14	37619257	37631023	CG single-switch	37624281	37624462	AluSx	37629853	37630148	AluSz	5391	d	80.769	179	8.88e-38
ffdd4feb-aca3-4104-b1e8-954d705a6450	Bladder-TCC	54	chr15	75302068	75305431	C- or G- coord	75301826	75302116	AluJb	75303264	75303553	AluJb	1148	d	77.273	280	1.23e-44
01658141-8398-4585-9f0f-8355dd9b0604	Breast-AdenoCA	3	chr1	27278502	27280745	C- or G- coord	27279190	27279504	AluSx1	27280716	27281014	AluSx	1212	c	82.06	296	3.07e-71
01658141-8398-4585-9f0f-8355dd9b0604	Breast-AdenoCA	14	chr1	157342637	157369502	CG multiple-switch	157342740	157343033	AluSp	157343865	157344169	AluSx3	832	d	79.286	270	6.16e-51
01658141-8398-4585-9f0f-8355dd9b0604	Breast-AdenoCA	22	chr1	226978242	226982252	C- or G- coord	226978230	226978487	AluJr	226979235	226979543	AluY	748	c	77.381	232	1.58e-34
01658141-8398-4585-9f0f-8355dd9b0604	Breast-AdenoCA	34	chr2	242532542	242537171	C- or G- coord	242534428	242534729	AluSx1	242534772	242535074	AluSp	43	d	82.155	291	1.09e-69
01658141-8398-4585-9f0f-8355dd9b0604	Breast-AdenoCA	61	chr6	33294675	33307087	C- or G- coord	33294617	33294915	AluSx1	33306277	33306571	AluSp	11362	c	83.571	275	5.04e-72
01658141-8398-4585-9f0f-8355dd9b0604	Breast-AdenoCA	61	chr6	33294675	33307087	C- or G- coord	33295355	33295657	AluSz	33298772	33299087	AluSx3	3115	c	82.155	288	1.43e-67
01658141-8398-4585-9f0f-8355dd9b0604	Breast-AdenoCA	61	chr6	33294675	33307087	C- or G- coord	33295986	33296266	AluSx1	33303494	33303796	AluSx3	7228	d	79.861	276	1.35e-52
01658141-8398-4585-9f0f-8355dd9b0604	Breast-AdenoCA	61	chr6	33294675	33307087	C- or G- coord	33296384	33296686	AluSp	33306277	33306571	AluSp	9591	c	88.276	287	1.06e-98
01658141-8398-4585-9f0f-8355dd9b0604	Breast-AdenoCA	61	chr6	33294675	33307087	C- or G- coord	33297760	33298073	AluSz	33299577	33299882	AluSc8	1504	d	83.813	274	4.1e-73
01658141-8398-4585-9f0f-8355dd9b0604	Breast-AdenoCA	61	chr6	33294675	33307087	C- or G- coord	33297760	33298073	AluSz	33305452	33305760	AluY	7379	d	82.979	276	8.87e-70
01658141-8398-4585-9f0f-8355dd9b0604	Breast-AdenoCA	61	chr6	33294675	33307087	C- or G- coord	33297760	33298073	AluSz	33299442	33299576	AluY	1369	d	85.401	133	2e-36
01658141-8398-4585-9f0f-8355dd9b0604	Breast-AdenoCA	61	chr6	33294675	33307087	C- or G- coord	33298772	33299087	AluSx3	33301906	33302206	AluSg	2819	d	82.624	273	5.38e-67
01658141-8398-4585-9f0f-8355dd9b0604	Breast-AdenoCA	61	chr6	33294675	33307087	C- or G- coord	33298772	33299087	AluSx3	33301770	33301905	AluSx1	2683	d	87.903	121	4.34e-38
01658141-8398-4585-9f0f-8355dd9b0604	Breast-AdenoCA	61	chr6	33294675	33307087	C- or G- coord	33299091	33299365	AluJo	33302207	33302364	AluSx1	2842	d	75.806	117	1.81e-11
01658141-8398-4585-9f0f-8355dd9b0604	Breast-AdenoCA	61	chr6	33294675	33307087	C- or G- coord	33301770	33301905	AluSx1	33306277	33306571	AluSp	4372	c	87.5	110	1.78e-33
01658141-8398-4585-9f0f-8355dd9b0604	Breast-AdenoCA	61	chr6	33294675	33307087	C- or G- coord	33305159	33305449	AluSc	33305935	33306165	AluSx	486	c	82.775	202	3.03e-49
01658141-8398-4585-9f0f-8355dd9b0604	Breast-AdenoCA	62	chr6	36370412	36381104	C- or G- coord	36370784	36370935	AluSz	36377946	36378230	AluSp	7011	d	80.795	149	2.69e-30
01658141-8398-4585-9f0f-8355dd9b0604	Breast-AdenoCA	62	chr6	36370412	36381104	C- or G- coord	36371374	36371660	AluJb	36376039	36376333	AluJr	4379	c	80.328	231	5.15e-45
01658141-8398-4585-9f0f-8355dd9b0604	Breast-AdenoCA	62	chr6	36370412	36381104	C- or G- coord	36373155	36373373	AluSc8	36380914	36381216	AluY	7541	d	80.455	215	1.8e-43
01658141-8398-4585-9f0f-8355dd9b0604	Breast-AdenoCA	62	chr6	36370412	36381104	C- or G- coord	36375720	36376038	AluSx1	36378944	36379245	AluSp	2906	d	84.566	300	9.09e-83
01658141-8398-4585-9f0f-8355dd9b0604	Breast-AdenoCA	62	chr6	36370412	36381104	C- or G- coord	36375720	36376038	AluSx1	36380914	36381216	AluY	4876	d	80.795	292	2.6e-63
01658141-8398-4585-9f0f-8355dd9b0604	Breast-AdenoCA	64	chr6	44378143	44453598	CG single-switch	44403519	44403814	AluSq2	44429520	44429654	AluSz	25706	d	82.677	122	1.55e-27
01658141-8398-4585-9f0f-8355dd9b0604	Breast-AdenoCA	64	chr6	44378143	44453598	CG single-switch	44405692	44405984	AluJb	44417110	44417247	FLAM_C	11126	d	82.243	104	5.55e-22
01658141-8398-4585-9f0f-8355dd9b0604	Breast-AdenoCA	64	chr6	44378143	44453598	CG single-switch	44409667	44409971	AluSc	44429022	44429304	AluY	19051	d	86.17	279	6.83e-86
01658141-8398-4585-9f0f-8355dd9b0604	Breast-AdenoCA	64	chr6	44378143	44453598	CG single-switch	44429022	44429304	AluY	44433835	44434138	AluSx1	4531	c	85.563	281	3.8e-83
01658141-8398-4585-9f0f-8355dd9b0604	Breast-AdenoCA	64	chr6	44378143	44453598	CG single-switch	44429520	44429654	AluSz	44434325	44434628	AluSx	4671	c	82.54	125	1.86e-28
01658141-8398-4585-9f0f-8355dd9b0604	Breast-AdenoCA	64	chr6	44378143	44453598	CG single-switch	44437153	44437466	AluY	44438182	44438450	AluSz	716	c	81.298	257	2.04e-56
01658141-8398-4585-9f0f-8355dd9b0604	Breast-AdenoCA	70	chr6	151906218	151912189	C- or G- coord	151907918	151908218	AluY	151910107	151910386	AluSz	1889	d	80.695	256	1.04e-55
01658141-8398-4585-9f0f-8355dd9b0604	Breast-AdenoCA	84	chr8	144021871	144036514	C- or G- coord	144021949	144022253	AluSz	144022955	144023264	AluSz	702	d	81.433	298	4.31e-68
01658141-8398-4585-9f0f-8355dd9b0604	Breast-AdenoCA	118	chr12	133745069	133752177	C- or G- coord	133745441	133745757	AluY	133747995	133748286	AluY	2238	c	86.102	289	3.58e-89
01658141-8398-4585-9f0f-8355dd9b0604	Breast-AdenoCA	118	chr12	133745069	133752177	C- or G- coord	133745441	133745757	AluY	133747031	133747202	AluJr	1274	c	75.94	127	1.43e-13
01658141-8398-4585-9f0f-8355dd9b0604	Breast-AdenoCA	118	chr12	133745069	133752177	C- or G- coord	133745967	133746120	AluSx	133747031	133747202	AluJr	911	c	79.13	111	2.4e-18
01658141-8398-4585-9f0f-8355dd9b0604	Breast-AdenoCA	148	chr17	1649594	1653864	C- or G- coord	1649333	1649629	AluSx3	1653269	1653434	AluSz	3640	c	83.007	151	2.12e-36
01658141-8398-4585-9f0f-8355dd9b0604	Breast-AdenoCA	148	chr17	1649594	1653864	C- or G- coord	1649723	1650020	AluSx1	1651312	1651613	AluY	1292	d	83.113	295	2.6e-75
01658141-8398-4585-9f0f-8355dd9b0604	Breast-AdenoCA	148	chr17	1649594	1653864	C- or G- coord	1649723	1650020	AluSx1	1652440	1652742	AluSg4	2420	d	85.106	231	2.04e-66
01658141-8398-4585-9f0f-8355dd9b0604	Breast-AdenoCA	148	chr17	1649594	1653864	C- or G- coord	1650866	1651157	AluSx1	1651312	1651613	AluY	155	d	83.557	289	1.97e-76
01658141-8398-4585-9f0f-8355dd9b0604	Breast-AdenoCA	148	chr17	1649594	1653864	C- or G- coord	1650866	1651157	AluSx1	1652440	1652742	AluSg4	1283	d	85.59	225	2e-66
01658141-8398-4585-9f0f-8355dd9b0604	Breast-AdenoCA	148	chr17	1649594	1653864	C- or G- coord	1651312	1651613	AluY	1653435	1653740	AluSx4	1822	c	85.763	288	1.56e-87
01658141-8398-4585-9f0f-8355dd9b0604	Breast-AdenoCA	155	chr17	37450547	37458324	CG single-switch	37450983	37451168	AluSx	37453997	37454288	AluSz	2829	c	86.826	163	8.35e-50
01658141-8398-4585-9f0f-8355dd9b0604	Breast-AdenoCA	160	chr17	55667289	55683852	C- or G- coord	55669260	55669547	AluSx	55676026	55676323	AluSz	6479	c	88.192	269	3.44e-92
01658141-8398-4585-9f0f-8355dd9b0604	Breast-AdenoCA	164	chr17	64967630	64987556	CG multiple-switch	64968760	64969071	AluSx	64975862	64976169	AluSg	6791	c	84.899	291	1.27e-83
01658141-8398-4585-9f0f-8355dd9b0604	Breast-AdenoCA	164	chr17	64967630	64987556	CG multiple-switch	64968760	64969071	AluSx	64976734	64977034	AluSx	7663	c	84.106	296	2.13e-81
01658141-8398-4585-9f0f-8355dd9b0604	Breast-AdenoCA	164	chr17	64967630	64987556	CG multiple-switch	64976734	64977034	AluSx	64984893	64985197	AluSx1	7859	d	80.858	296	2.72e-65
01658141-8398-4585-9f0f-8355dd9b0604	Breast-AdenoCA	164	chr17	64967630	64987556	CG multiple-switch	64984893	64985197	AluSx1	64986814	64987095	AluY	1617	c	80.427	276	4.64e-58
01658141-8398-4585-9f0f-8355dd9b0604	Breast-AdenoCA	166	chr18	54365370	54385066	CG multiple-switch	54365143	54365437	AluSp	54377238	54377533	AluY	11801	c	77.627	291	7.13e-48
01658141-8398-4585-9f0f-8355dd9b0604	Breast-AdenoCA	166	chr18	54365370	54385066	CG multiple-switch	54365556	54365853	AluY	54367793	54368079	AluY	1940	c	93.165	277	6.52e-118
01658141-8398-4585-9f0f-8355dd9b0604	Breast-AdenoCA	166	chr18	54365370	54385066	CG multiple-switch	54365556	54365853	AluY	54377238	54377533	AluY	11385	c	91.379	289	1.41e-114
01658141-8398-4585-9f0f-8355dd9b0604	Breast-AdenoCA	166	chr18	54365370	54385066	CG multiple-switch	54365556	54365853	AluY	54373910	54374210	AluSc	8057	c	83.618	285	1.16e-75
01658141-8398-4585-9f0f-8355dd9b0604	Breast-AdenoCA	166	chr18	54365370	54385066	CG multiple-switch	54367479	54367785	AluSc	54372948	54373250	AluSc8	5163	d	82.474	288	3.34e-71
01658141-8398-4585-9f0f-8355dd9b0604	Breast-AdenoCA	166	chr18	54365370	54385066	CG multiple-switch	54367793	54368079	AluY	54372948	54373250	AluSc8	4869	d	86.219	282	2.35e-87
01658141-8398-4585-9f0f-8355dd9b0604	Breast-AdenoCA	166	chr18	54365370	54385066	CG multiple-switch	54372948	54373250	AluSc8	54377238	54377533	AluY	3988	c	84.561	284	4.2e-80
01658141-8398-4585-9f0f-8355dd9b0604	Breast-AdenoCA	166	chr18	54365370	54385066	CG multiple-switch	54373910	54374210	AluSc	54375884	54376170	AluSx	1674	d	82.727	217	2.01e-53
01658141-8398-4585-9f0f-8355dd9b0604	Breast-AdenoCA	168	chr19	8636121	8642805	C- or G- coord	8636287	8636466	AluSc8	8637911	8638214	AluY	1445	d	89.222	164	1.22e-57
01658141-8398-4585-9f0f-8355dd9b0604	Breast-AdenoCA	168	chr19	8636121	8642805	C- or G- coord	8636287	8636466	AluSc8	8638453	8638759	AluSx1	1987	d	83.636	160	5.79e-41
01658141-8398-4585-9f0f-8355dd9b0604	Breast-AdenoCA	168	chr19	8636121	8642805	C- or G- coord	8637911	8638214	AluY	8639952	8640258	AluSc	1738	c	82.432	291	7.42e-72
01658141-8398-4585-9f0f-8355dd9b0604	Breast-AdenoCA	170	chr19	11671645	11692014	C- or G- coord	11672086	11672397	AluSg	11673422	11673709	AluSz	1025	d	86.131	269	7.84e-82
01658141-8398-4585-9f0f-8355dd9b0604	Breast-AdenoCA	170	chr19	11671645	11692014	C- or G- coord	11672086	11672397	AluSg	11681948	11682236	AluSg7	9551	d	83.86	283	1.02e-75
01658141-8398-4585-9f0f-8355dd9b0604	Breast-AdenoCA	170	chr19	11671645	11692014	C- or G- coord	11672086	11672397	AluSg	11682675	11682982	AluSx1	10278	d	83.224	292	3.67e-75
01658141-8398-4585-9f0f-8355dd9b0604	Breast-AdenoCA	170	chr19	11671645	11692014	C- or G- coord	11672399	11672675	AluSq	11676687	11676987	AluSx1	4012	c	86.861	270	3.19e-85
01658141-8398-4585-9f0f-8355dd9b0604	Breast-AdenoCA	170	chr19	11671645	11692014	C- or G- coord	11672399	11672675	AluSq	11681618	11681921	AluSx	8943	c	84.42	272	3.24e-75
01658141-8398-4585-9f0f-8355dd9b0604	Breast-AdenoCA	170	chr19	11671645	11692014	C- or G- coord	11672399	11672675	AluSq	11681217	11681520	AluSz	8542	c	84.342	274	4.19e-74
01658141-8398-4585-9f0f-8355dd9b0604	Breast-AdenoCA	170	chr19	11671645	11692014	C- or G- coord	11672399	11672675	AluSq	11690147	11690458	AluYk2	17472	c	83.63	275	2.52e-71
01658141-8398-4585-9f0f-8355dd9b0604	Breast-AdenoCA	170	chr19	11671645	11692014	C- or G- coord	11672399	11672675	AluSq	11684728	11685022	AluSq	12053	c	83.643	265	4.22e-69
01658141-8398-4585-9f0f-8355dd9b0604	Breast-AdenoCA	170	chr19	11671645	11692014	C- or G- coord	11672399	11672675	AluSq	11684558	11684727	AluSg4	11883	c	81.875	157	1.23e-34
01658141-8398-4585-9f0f-8355dd9b0604	Breast-AdenoCA	170	chr19	11671645	11692014	C- or G- coord	11673422	11673709	AluSz	11681217	11681520	AluSz	7508	c	83.154	274	1.22e-69
01658141-8398-4585-9f0f-8355dd9b0604	Breast-AdenoCA	170	chr19	11671645	11692014	C- or G- coord	11673422	11673709	AluSz	11684233	11684555	AluSz	10524	c	83.523	172	2.12e-42
01658141-8398-4585-9f0f-8355dd9b0604	Breast-AdenoCA	170	chr19	11671645	11692014	C- or G- coord	11673743	11674032	AluJb	11690795	11691107	AluSz6	16763	d	83.333	119	6.07e-28
01658141-8398-4585-9f0f-8355dd9b0604	Breast-AdenoCA	170	chr19	11671645	11692014	C- or G- coord	11675745	11676075	AluJb	11682675	11682982	AluSx1	6600	d	84.426	120	4.17e-30
01658141-8398-4585-9f0f-8355dd9b0604	Breast-AdenoCA	170	chr19	11671645	11692014	C- or G- coord	11676687	11676987	AluSx1	11683611	11683917	AluY	6624	d	84.281	293	3.51e-80
01658141-8398-4585-9f0f-8355dd9b0604	Breast-AdenoCA	170	chr19	11671645	11692014	C- or G- coord	11676687	11676987	AluSx1	11682675	11682982	AluSx1	5688	d	83.557	288	1.27e-74
01658141-8398-4585-9f0f-8355dd9b0604	Breast-AdenoCA	170	chr19	11671645	11692014	C- or G- coord	11676687	11676987	AluSx1	11686257	11686390	AluJr	9270	d	85.246	120	8.1e-32
01658141-8398-4585-9f0f-8355dd9b0604	Breast-AdenoCA	170	chr19	11671645	11692014	C- or G- coord	11677449	11677754	AluY	11683611	11683917	AluY	5857	d	86.928	297	3.5e-95
01658141-8398-4585-9f0f-8355dd9b0604	Breast-AdenoCA	170	chr19	11671645	11692014	C- or G- coord	11677449	11677754	AluY	11678217	11678540	AluSc	463	d	82.877	279	4.69e-69
01658141-8398-4585-9f0f-8355dd9b0604	Breast-AdenoCA	170	chr19	11671645	11692014	C- or G- coord	11677756	11678053	AluSx	11682675	11682982	AluSx1	4622	d	80.546	283	4.62e-59
01658141-8398-4585-9f0f-8355dd9b0604	Breast-AdenoCA	170	chr19	11671645	11692014	C- or G- coord	11678217	11678540	AluSc	11685033	11685344	AluYk3	6493	c	86.232	269	8.16e-82
01658141-8398-4585-9f0f-8355dd9b0604	Breast-AdenoCA	170	chr19	11671645	11692014	C- or G- coord	11678217	11678540	AluSc	11681618	11681921	AluSx	3078	c	85.766	269	1.36e-79
01658141-8398-4585-9f0f-8355dd9b0604	Breast-AdenoCA	170	chr19	11671645	11692014	C- or G- coord	11678217	11678540	AluSc	11690147	11690458	AluYk2	11607	c	84.806	276	2.28e-77
01658141-8398-4585-9f0f-8355dd9b0604	Breast-AdenoCA	170	chr19	11671645	11692014	C- or G- coord	11678217	11678540	AluSc	11690461	11690759	AluSp	11921	c	84.4	245	3e-66
01658141-8398-4585-9f0f-8355dd9b0604	Breast-AdenoCA	170	chr19	11671645	11692014	C- or G- coord	11678541	11678720	AluSx1	11684558	11684727	AluSg4	5838	c	85.625	158	7.74e-45
01658141-8398-4585-9f0f-8355dd9b0604	Breast-AdenoCA	170	chr19	11671645	11692014	C- or G- coord	11679527	11679822	AluSx1	11683478	11683610	AluSc5	3656	d	84.8	122	7.96e-32
01658141-8398-4585-9f0f-8355dd9b0604	Breast-AdenoCA	170	chr19	11671645	11692014	C- or G- coord	11680303	11680612	AluSp	11684558	11684727	AluSg4	3946	c	83.761	115	2.34e-27
01658141-8398-4585-9f0f-8355dd9b0604	Breast-AdenoCA	170	chr19	11671645	11692014	C- or G- coord	11680665	11680951	AluSz6	11682675	11682982	AluSx1	1724	d	82.632	185	4.54e-44
01658141-8398-4585-9f0f-8355dd9b0604	Breast-AdenoCA	170	chr19	11671645	11692014	C- or G- coord	11681618	11681921	AluSx	11681948	11682236	AluSg7	27	d	88.768	272	3.47e-95
01658141-8398-4585-9f0f-8355dd9b0604	Breast-AdenoCA	170	chr19	11671645	11692014	C- or G- coord	11681948	11682236	AluSg7	11685033	11685344	AluYk3	2797	c	86.972	279	1.19e-89
01658141-8398-4585-9f0f-8355dd9b0604	Breast-AdenoCA	170	chr19	11671645	11692014	C- or G- coord	11681948	11682236	AluSg7	11690147	11690458	AluYk2	7911	c	84.775	284	3.36e-80
01658141-8398-4585-9f0f-8355dd9b0604	Breast-AdenoCA	170	chr19	11671645	11692014	C- or G- coord	11682675	11682982	AluSx1	11690461	11690759	AluSp	7479	c	80.602	286	3.7e-60
01658141-8398-4585-9f0f-8355dd9b0604	Breast-AdenoCA	170	chr19	11671645	11692014	C- or G- coord	11682675	11682982	AluSx1	11684728	11685022	AluSq	1746	c	79.53	288	3.73e-55
01658141-8398-4585-9f0f-8355dd9b0604	Breast-AdenoCA	170	chr19	11671645	11692014	C- or G- coord	11683478	11683610	AluSc5	11684233	11684555	AluSz	623	c	82.09	131	7.33e-29
01658141-8398-4585-9f0f-8355dd9b0604	Breast-AdenoCA	170	chr19	11671645	11692014	C- or G- coord	11683611	11683917	AluY	11685033	11685344	AluYk3	1116	c	88.235	304	4.48e-104
01658141-8398-4585-9f0f-8355dd9b0604	Breast-AdenoCA	170	chr19	11671645	11692014	C- or G- coord	11683611	11683917	AluY	11690147	11690458	AluYk2	6230	c	87.171	302	5.83e-98
01658141-8398-4585-9f0f-8355dd9b0604	Breast-AdenoCA	170	chr19	11671645	11692014	C- or G- coord	11683611	11683917	AluY	11684233	11684555	AluSz	316	c	80.612	193	4.91e-39
01658141-8398-4585-9f0f-8355dd9b0604	Breast-AdenoCA	170	chr19	11671645	11692014	C- or G- coord	11684233	11684555	AluSz	11686391	11686669	AluSz	1836	d	83.92	196	1.1e-50
01658141-8398-4585-9f0f-8355dd9b0604	Breast-AdenoCA	170	chr19	11671645	11692014	C- or G- coord	11685033	11685344	AluYk3	11686391	11686669	AluSz	1047	d	84.585	249	1.72e-68
01658141-8398-4585-9f0f-8355dd9b0604	Breast-AdenoCA	177	chr19	55573386	55579986	C- or G- coord	55575972	55576280	AluSx	55579922	55580233	AluYm1	3642	d	83.819	303	2.13e-81
01658141-8398-4585-9f0f-8355dd9b0604	Breast-AdenoCA	177	chr19	55573386	55579986	C- or G- coord	55575972	55576280	AluSx	55576472	55576769	AluJb	192	d	77.936	274	1.04e-44
01658141-8398-4585-9f0f-8355dd9b0604	Breast-AdenoCA	177	chr19	55573386	55579986	C- or G- coord	55577110	55577385	AluSx1	55579622	55579918	AluSx3	2237	d	81.853	255	3.25e-59
0448206f-3ade-4087-b1a9-4fb2d14e1367	Breast-AdenoCA	36	chr11	41450283	41464277	CG multiple-switch	41459306	41459588	AluSq2	41464002	41464318	AluY	4414	c	81.159	268	4.5e-59
0448206f-3ade-4087-b1a9-4fb2d14e1367	Breast-AdenoCA	57	chr20	4074223	4078598	C- or G- coord	4074972	4075267	AluSz	4077383	4077668	AluJb	2116	c	75.636	267	7.49e-34
097a7d36-905b-72be-e050-11ac0d482c9a	Breast-AdenoCA	5	chr1	38044412	38051932	CG multiple-switch	38045217	38045521	AluSc	38050661	38050959	AluSx	5140	c	84.615	295	5.04e-83
097a7d36-905b-72be-e050-11ac0d482c9a	Breast-AdenoCA	5	chr1	38044412	38051932	CG multiple-switch	38050403	38050643	AluSx3	38050661	38050959	AluSx	18	c	85.169	232	1.87e-66
097a7d36-905b-72be-e050-11ac0d482c9a	Breast-AdenoCA	7	chr1	43455607	43463083	coord with terminal CG	43455613	43455913	AluSx1	43462996	43463265	AluSg	7083	c	87.218	257	1.3e-83
097a7d36-905b-72be-e050-11ac0d482c9a	Breast-AdenoCA	7	chr1	43455607	43463083	coord with terminal CG	43455613	43455913	AluSx1	43460108	43460395	AluSp	4195	c	85.017	278	2.81e-80
097a7d36-905b-72be-e050-11ac0d482c9a	Breast-AdenoCA	7	chr1	43455607	43463083	coord with terminal CG	43457364	43457661	AluSq2	43461614	43461920	AluSx	3953	d	83.582	265	1.01e-69
097a7d36-905b-72be-e050-11ac0d482c9a	Breast-AdenoCA	7	chr1	43455607	43463083	coord with terminal CG	43458641	43458941	AluY	43462996	43463265	AluSg	4055	c	87.259	257	1.3e-83
097a7d36-905b-72be-e050-11ac0d482c9a	Breast-AdenoCA	7	chr1	43455607	43463083	coord with terminal CG	43458641	43458941	AluY	43460108	43460395	AluSp	1167	c	84.912	279	1.01e-79
097a7d36-905b-72be-e050-11ac0d482c9a	Breast-AdenoCA	7	chr1	43455607	43463083	coord with terminal CG	43460108	43460395	AluSp	43461614	43461920	AluSx	1219	d	84.3	283	1.25e-78
097a7d36-905b-72be-e050-11ac0d482c9a	Breast-AdenoCA	15	chr1	114346859	114363025	coord with terminal CG	114348685	114348970	AluSx1	114358295	114358600	AluSx1	9325	c	87.137	235	1.09e-75
097a7d36-905b-72be-e050-11ac0d482c9a	Breast-AdenoCA	15	chr1	114346859	114363025	coord with terminal CG	114350100	114350394	AluSq2	114358295	114358600	AluSx1	7901	c	85.034	290	5.16e-84
097a7d36-905b-72be-e050-11ac0d482c9a	Breast-AdenoCA	15	chr1	114346859	114363025	coord with terminal CG	114358295	114358600	AluSx1	114359250	114359548	AluSx1	650	d	88.278	271	6.83e-93
097a7d36-905b-72be-e050-11ac0d482c9a	Breast-AdenoCA	15	chr1	114346859	114363025	coord with terminal CG	114359250	114359548	AluSx1	114360796	114361084	AluSc5	1248	c	86.496	270	1.45e-84
097a7d36-905b-72be-e050-11ac0d482c9a	Breast-AdenoCA	19	chr1	154125227	154140864	coord with terminal CG	154128425	154128732	AluSq2	154139166	154139458	AluSx1	10434	c	86.458	281	2.16e-87
097a7d36-905b-72be-e050-11ac0d482c9a	Breast-AdenoCA	20	chr1	154413541	154436406	C- or G- coord	154416685	154416981	AluSp	154425399	154425708	AluSx	8418	d	85.223	288	2.65e-84
097a7d36-905b-72be-e050-11ac0d482c9a	Breast-AdenoCA	20	chr1	154413541	154436406	C- or G- coord	154416685	154416981	AluSp	154423712	154424023	AluSx1	6731	d	84.694	291	4.44e-82
097a7d36-905b-72be-e050-11ac0d482c9a	Breast-AdenoCA	20	chr1	154413541	154436406	C- or G- coord	154416685	154416981	AluSp	154417946	154418238	AluY	965	d	83.959	289	1.24e-77
097a7d36-905b-72be-e050-11ac0d482c9a	Breast-AdenoCA	20	chr1	154413541	154436406	C- or G- coord	154416685	154416981	AluSp	154425027	154425300	AluYk3	8046	d	84.426	239	7.59e-65
097a7d36-905b-72be-e050-11ac0d482c9a	Breast-AdenoCA	20	chr1	154413541	154436406	C- or G- coord	154417946	154418238	AluY	154427918	154428227	AluY	9680	c	89.384	290	7.07e-105
097a7d36-905b-72be-e050-11ac0d482c9a	Breast-AdenoCA	20	chr1	154413541	154436406	C- or G- coord	154417946	154418238	AluY	154430420	154430745	AluY	12182	c	89.116	289	9.15e-104
097a7d36-905b-72be-e050-11ac0d482c9a	Breast-AdenoCA	20	chr1	154413541	154436406	C- or G- coord	154417946	154418238	AluY	154421352	154421670	AluYb8	3114	c	87.96	289	3.31e-98
097a7d36-905b-72be-e050-11ac0d482c9a	Breast-AdenoCA	20	chr1	154413541	154436406	C- or G- coord	154419633	154419931	AluSq	154420163	154420484	AluSp	232	c	84.899	291	1.24e-82
097a7d36-905b-72be-e050-11ac0d482c9a	Breast-AdenoCA	20	chr1	154413541	154436406	C- or G- coord	154419633	154419931	AluSq	154422626	154422899	AluSg	2695	c	86.641	259	1.61e-81
097a7d36-905b-72be-e050-11ac0d482c9a	Breast-AdenoCA	20	chr1	154413541	154436406	C- or G- coord	154419633	154419931	AluSq	154435291	154435579	AluSz	15360	c	85.057	256	9.75e-74
097a7d36-905b-72be-e050-11ac0d482c9a	Breast-AdenoCA	20	chr1	154413541	154436406	C- or G- coord	154420163	154420484	AluSp	154421709	154422015	AluSp	1225	d	87.582	300	2.81e-99
097a7d36-905b-72be-e050-11ac0d482c9a	Breast-AdenoCA	20	chr1	154413541	154436406	C- or G- coord	154420163	154420484	AluSp	154431095	154431402	AluSx	10611	d	86.913	286	2.2e-90
097a7d36-905b-72be-e050-11ac0d482c9a	Breast-AdenoCA	20	chr1	154413541	154436406	C- or G- coord	154420163	154420484	AluSp	154425027	154425300	AluYk3	4543	d	85.897	227	1.36e-67
097a7d36-905b-72be-e050-11ac0d482c9a	Breast-AdenoCA	20	chr1	154413541	154436406	C- or G- coord	154420163	154420484	AluSp	154428251	154428550	AluSx	7767	d	83.137	248	3.82e-63
097a7d36-905b-72be-e050-11ac0d482c9a	Breast-AdenoCA	20	chr1	154413541	154436406	C- or G- coord	154421352	154421670	AluYb8	154425027	154425300	AluYk3	3357	d	90.65	242	4.69e-92
097a7d36-905b-72be-e050-11ac0d482c9a	Breast-AdenoCA	20	chr1	154413541	154436406	C- or G- coord	154421352	154421670	AluYb8	154423712	154424023	AluSx1	2042	d	81.761	307	1.73e-71
097a7d36-905b-72be-e050-11ac0d482c9a	Breast-AdenoCA	20	chr1	154413541	154436406	C- or G- coord	154421352	154421670	AluYb8	154428251	154428550	AluSx	6581	d	81.613	298	3.75e-68
097a7d36-905b-72be-e050-11ac0d482c9a	Breast-AdenoCA	20	chr1	154413541	154436406	C- or G- coord	154421352	154421670	AluYb8	154425399	154425708	AluSx	3729	d	80.399	290	8.18e-60
097a7d36-905b-72be-e050-11ac0d482c9a	Breast-AdenoCA	20	chr1	154413541	154436406	C- or G- coord	154421709	154422015	AluSp	154424110	154424311	AluSp	2095	c	88.298	186	4.7e-62
097a7d36-905b-72be-e050-11ac0d482c9a	Breast-AdenoCA	20	chr1	154413541	154436406	C- or G- coord	154421709	154422015	AluSp	154427918	154428227	AluY	5903	c	80.471	290	2.19e-60
097a7d36-905b-72be-e050-11ac0d482c9a	Breast-AdenoCA	20	chr1	154413541	154436406	C- or G- coord	154422626	154422899	AluSg	154431095	154431402	AluSx	8196	d	87.739	258	5.24e-86
097a7d36-905b-72be-e050-11ac0d482c9a	Breast-AdenoCA	20	chr1	154413541	154436406	C- or G- coord	154422626	154422899	AluSg	154423712	154424023	AluSx1	813	d	85.019	264	5.32e-76
097a7d36-905b-72be-e050-11ac0d482c9a	Breast-AdenoCA	20	chr1	154413541	154436406	C- or G- coord	154423712	154424023	AluSx1	154428680	154428982	AluSq	4657	c	84.228	295	1.67e-81
097a7d36-905b-72be-e050-11ac0d482c9a	Breast-AdenoCA	20	chr1	154413541	154436406	C- or G- coord	154423712	154424023	AluSx1	154430420	154430745	AluY	6397	c	83.228	309	1.01e-78
097a7d36-905b-72be-e050-11ac0d482c9a	Breast-AdenoCA	20	chr1	154413541	154436406	C- or G- coord	154423712	154424023	AluSx1	154434851	154435148	AluSq2	10828	c	83.278	295	6.05e-76
097a7d36-905b-72be-e050-11ac0d482c9a	Breast-AdenoCA	20	chr1	154413541	154436406	C- or G- coord	154423712	154424023	AluSx1	154435291	154435579	AluSz	11268	c	84.074	265	4.71e-72
097a7d36-905b-72be-e050-11ac0d482c9a	Breast-AdenoCA	20	chr1	154413541	154436406	C- or G- coord	154423712	154424023	AluSx1	154427918	154428227	AluY	3895	c	81.973	290	1.02e-68
097a7d36-905b-72be-e050-11ac0d482c9a	Breast-AdenoCA	20	chr1	154413541	154436406	C- or G- coord	154425027	154425300	AluYk3	154430420	154430745	AluY	5120	c	90.726	242	1.12e-92
097a7d36-905b-72be-e050-11ac0d482c9a	Breast-AdenoCA	20	chr1	154413541	154436406	C- or G- coord	154425027	154425300	AluYk3	154427918	154428227	AluY	2618	c	88.797	239	3.16e-83
097a7d36-905b-72be-e050-11ac0d482c9a	Breast-AdenoCA	20	chr1	154413541	154436406	C- or G- coord	154425027	154425300	AluYk3	154428680	154428982	AluSq	3380	c	84.146	242	1.94e-65
097a7d36-905b-72be-e050-11ac0d482c9a	Breast-AdenoCA	20	chr1	154413541	154436406	C- or G- coord	154425027	154425300	AluYk3	154434851	154435148	AluSq2	9551	c	83.333	231	9.09e-59
097a7d36-905b-72be-e050-11ac0d482c9a	Breast-AdenoCA	20	chr1	154413541	154436406	C- or G- coord	154425399	154425708	AluSx	154434851	154435148	AluSq2	9143	c	83.39	292	6.01e-76
097a7d36-905b-72be-e050-11ac0d482c9a	Breast-AdenoCA	20	chr1	154413541	154436406	C- or G- coord	154425399	154425708	AluSx	154430420	154430745	AluY	4712	c	81.905	308	4.68e-72
097a7d36-905b-72be-e050-11ac0d482c9a	Breast-AdenoCA	20	chr1	154413541	154436406	C- or G- coord	154425399	154425708	AluSx	154435291	154435579	AluSz	9583	c	83.142	255	7.89e-65
097a7d36-905b-72be-e050-11ac0d482c9a	Breast-AdenoCA	20	chr1	154413541	154436406	C- or G- coord	154430420	154430745	AluY	154431095	154431402	AluSx	350	d	86.262	306	2.87e-94
097a7d36-905b-72be-e050-11ac0d482c9a	Breast-AdenoCA	20	chr1	154413541	154436406	C- or G- coord	154431095	154431402	AluSx	154435291	154435579	AluSz	3889	c	87.2	245	2.76e-79
097a7d36-905b-72be-e050-11ac0d482c9a	Breast-AdenoCA	26	chr1	164287456	164305293	C- or G- coord	164287677	164287969	AluY	164294342	164294656	AluY	6373	d	87.119	289	3.14e-94
097a7d36-905b-72be-e050-11ac0d482c9a	Breast-AdenoCA	26	chr1	164287456	164305293	C- or G- coord	164287677	164287969	AluY	164300800	164301094	AluSx4	12831	d	83.094	276	6.99e-71
097a7d36-905b-72be-e050-11ac0d482c9a	Breast-AdenoCA	26	chr1	164287456	164305293	C- or G- coord	164287972	164288283	AluSx1	164294342	164294656	AluY	6059	d	80.696	306	7.51e-66
097a7d36-905b-72be-e050-11ac0d482c9a	Breast-AdenoCA	26	chr1	164287456	164305293	C- or G- coord	164287972	164288283	AluSx1	164300800	164301094	AluSx4	12517	d	80.212	278	1.64e-57
097a7d36-905b-72be-e050-11ac0d482c9a	Breast-AdenoCA	27	chr1	164370754	164377917	C- or G- coord	164374315	164374617	AluSq2	164376049	164376357	AluSx1	1432	d	84.874	228	6.51e-64
097a7d36-905b-72be-e050-11ac0d482c9a	Breast-AdenoCA	36	chr1	183020014	183025613	coord with terminal CG	183019745	183020049	AluSp	183024124	183024422	AluSq	4075	c	86.333	292	1.7e-90
097a7d36-905b-72be-e050-11ac0d482c9a	Breast-AdenoCA	42	chr1	202012944	202016360	C- or G- coord	202012741	202013023	AluSp	202014487	202014791	AluSc	1464	c	84.42	266	6.4e-74
097a7d36-905b-72be-e050-11ac0d482c9a	Breast-AdenoCA	42	chr1	202012944	202016360	C- or G- coord	202013050	202013343	AluSg	202014487	202014791	AluSc	1144	c	85.609	269	1.41e-80
097a7d36-905b-72be-e050-11ac0d482c9a	Breast-AdenoCA	48	chr1	212315875	212332665	CG single-switch	212317024	212317333	AluSq4	212320016	212320328	AluSx1	2683	c	82.686	279	8.89e-69
097a7d36-905b-72be-e050-11ac0d482c9a	Breast-AdenoCA	48	chr1	212315875	212332665	CG single-switch	212317541	212317850	AluY	212319022	212319315	AluSc	1172	c	87.119	291	2.38e-94
097a7d36-905b-72be-e050-11ac0d482c9a	Breast-AdenoCA	48	chr1	212315875	212332665	CG single-switch	212317541	212317850	AluY	212329284	212329577	AluSz6	11434	c	78.571	257	7.12e-45
097a7d36-905b-72be-e050-11ac0d482c9a	Breast-AdenoCA	48	chr1	212315875	212332665	CG single-switch	212318187	212318484	AluSx	212319022	212319315	AluSc	538	c	83.448	283	3.04e-73
097a7d36-905b-72be-e050-11ac0d482c9a	Breast-AdenoCA	48	chr1	212315875	212332665	CG single-switch	212318187	212318484	AluSx	212321318	212321623	AluSc8	2834	c	82.993	286	3.94e-72
097a7d36-905b-72be-e050-11ac0d482c9a	Breast-AdenoCA	48	chr1	212315875	212332665	CG single-switch	212318187	212318484	AluSx	212318725	212319009	AluSz	241	c	82.463	258	1.11e-62
097a7d36-905b-72be-e050-11ac0d482c9a	Breast-AdenoCA	48	chr1	212315875	212332665	CG single-switch	212318187	212318484	AluSx	212324776	212324978	AluSx	6292	c	85.294	198	5.2e-56
097a7d36-905b-72be-e050-11ac0d482c9a	Breast-AdenoCA	48	chr1	212315875	212332665	CG single-switch	212318187	212318484	AluSx	212329284	212329577	AluSz6	10800	c	82.407	207	8.77e-49
097a7d36-905b-72be-e050-11ac0d482c9a	Breast-AdenoCA	48	chr1	212315875	212332665	CG single-switch	212318725	212319009	AluSz	212321916	212322188	AluSx	2907	d	85.887	244	1.05e-72
097a7d36-905b-72be-e050-11ac0d482c9a	Breast-AdenoCA	48	chr1	212315875	212332665	CG single-switch	212318725	212319009	AluSz	212323303	212323440	AluSx1	4294	d	89.344	120	1.82e-40
097a7d36-905b-72be-e050-11ac0d482c9a	Breast-AdenoCA	48	chr1	212315875	212332665	CG single-switch	212318725	212319009	AluSz	212324078	212324247	AluSx1	5069	d	82.4	124	1.11e-27
097a7d36-905b-72be-e050-11ac0d482c9a	Breast-AdenoCA	48	chr1	212315875	212332665	CG single-switch	212319022	212319315	AluSc	212323770	212324077	AluSc5	4455	d	86.007	291	8.17e-89
097a7d36-905b-72be-e050-11ac0d482c9a	Breast-AdenoCA	48	chr1	212315875	212332665	CG single-switch	212319022	212319315	AluSc	212325008	212325306	AluSq2	5693	d	85.714	281	2.29e-84
097a7d36-905b-72be-e050-11ac0d482c9a	Breast-AdenoCA	48	chr1	212315875	212332665	CG single-switch	212319022	212319315	AluSc	212327660	212327971	AluSz	8345	d	81.469	282	2.35e-64
097a7d36-905b-72be-e050-11ac0d482c9a	Breast-AdenoCA	48	chr1	212315875	212332665	CG single-switch	212320016	212320328	AluSx1	212323770	212324077	AluSc5	3442	d	80.906	305	1.5e-66
097a7d36-905b-72be-e050-11ac0d482c9a	Breast-AdenoCA	48	chr1	212315875	212332665	CG single-switch	212321318	212321623	AluSc8	212323441	212323730	AluY	1818	d	88.652	280	1.09e-97
097a7d36-905b-72be-e050-11ac0d482c9a	Breast-AdenoCA	48	chr1	212315875	212332665	CG single-switch	212321318	212321623	AluSc8	212322685	212322993	AluY	1062	d	84.589	288	5.17e-81
097a7d36-905b-72be-e050-11ac0d482c9a	Breast-AdenoCA	48	chr1	212315875	212332665	CG single-switch	212323770	212324077	AluSc5	212324776	212324978	AluSx	699	c	83.251	201	1.95e-50
097a7d36-905b-72be-e050-11ac0d482c9a	Breast-AdenoCA	48	chr1	212315875	212332665	CG single-switch	212327660	212327971	AluSz	212329284	212329577	AluSz6	1313	c	78.595	285	7.11e-50
097a7d36-905b-72be-e050-11ac0d482c9a	Breast-AdenoCA	63	chr2	9684637	9688218	C- or G- coord	9684675	9684970	AluSc8	9686842	9687135	AluSc	1872	c	85.374	289	1.97e-85
097a7d36-905b-72be-e050-11ac0d482c9a	Breast-AdenoCA	66	chr2	32920039	32922246	C- or G- coord	32920816	32920973	AluSq2	32921373	32921660	AluSx1	400	c	77.564	146	2.9e-21
097a7d36-905b-72be-e050-11ac0d482c9a	Breast-AdenoCA	74	chr2	62002674	62011445	coord with terminal CG	62004413	62004723	AluSq2	62009810	62010120	AluSq2	5087	d	83.333	284	4.38e-74
097a7d36-905b-72be-e050-11ac0d482c9a	Breast-AdenoCA	74	chr2	62002674	62011445	coord with terminal CG	62004413	62004723	AluSq2	62005017	62005258	AluSx	294	d	83.913	228	9.61e-61
097a7d36-905b-72be-e050-11ac0d482c9a	Breast-AdenoCA	83	chr2	96024041	96034521	C- or G- coord	96032752	96033050	AluSz	96033507	96033809	AluSq2	457	c	86.25	238	3.25e-73
097a7d36-905b-72be-e050-11ac0d482c9a	Breast-AdenoCA	85	chr2	97314626	97320666	coord with terminal CG	97317227	97317547	AluJb	97320355	97320665	AluYf1	2808	d	77.961	293	1.49e-49
097a7d36-905b-72be-e050-11ac0d482c9a	Breast-AdenoCA	88	chr2	100265986	100274996	C- or G- coord	100266739	100267047	AluSq	100267909	100268203	AluSz	862	c	85.714	283	1.51e-85
097a7d36-905b-72be-e050-11ac0d482c9a	Breast-AdenoCA	88	chr2	100265986	100274996	C- or G- coord	100266739	100267047	AluSq	100270334	100270641	AluSp	3287	c	84.333	295	1.18e-81
097a7d36-905b-72be-e050-11ac0d482c9a	Breast-AdenoCA	89	chr2	100606021	100613609	CG single-switch	100608083	100608389	AluSz	100610255	100610567	AluSq2	1866	c	83.934	302	2.8e-82
097a7d36-905b-72be-e050-11ac0d482c9a	Breast-AdenoCA	117	chr2	232560931	232564676	C- or G- coord	232561907	232562144	AluSx3	232562966	232563252	AluSx1	822	d	77.519	234	1.81e-35
097a7d36-905b-72be-e050-11ac0d482c9a	Breast-AdenoCA	117	chr2	232560931	232564676	C- or G- coord	232562422	232562734	AluSq2	232562966	232563252	AluSx1	232	d	86.154	257	1.05e-78
097a7d36-905b-72be-e050-11ac0d482c9a	Breast-AdenoCA	117	chr2	232560931	232564676	C- or G- coord	232562966	232563252	AluSx1	232564016	232564306	AluSx1	764	c	88.966	285	1.55e-101
097a7d36-905b-72be-e050-11ac0d482c9a	Breast-AdenoCA	117	chr2	232560931	232564676	C- or G- coord	232562966	232563252	AluSx1	232563397	232563727	AluSq2	145	c	88	249	2.65e-84
097a7d36-905b-72be-e050-11ac0d482c9a	Breast-AdenoCA	129	chr3	41989625	41991145	C- or G- coord	41990517	41990796	AluSx1	41990925	41991223	AluSq2	129	c	86.192	235	7.17e-72
097a7d36-905b-72be-e050-11ac0d482c9a	Breast-AdenoCA	131	chr3	47516838	47535307	CG single-switch	47518768	47519090	AluY	47524266	47524561	AluY	5176	c	86.688	293	1.4e-93
097a7d36-905b-72be-e050-11ac0d482c9a	Breast-AdenoCA	131	chr3	47516838	47535307	CG single-switch	47518768	47519090	AluY	47529573	47529864	AluSx4	10483	c	81.053	270	4.09e-59
097a7d36-905b-72be-e050-11ac0d482c9a	Breast-AdenoCA	131	chr3	47516838	47535307	CG single-switch	47520269	47520553	AluSz6	47533778	47534085	AluSc8	13225	d	80	222	4.74e-43
097a7d36-905b-72be-e050-11ac0d482c9a	Breast-AdenoCA	131	chr3	47516838	47535307	CG single-switch	47521015	47521314	AluY	47524266	47524561	AluY	2952	c	89.041	291	1.28e-103
097a7d36-905b-72be-e050-11ac0d482c9a	Breast-AdenoCA	131	chr3	47516838	47535307	CG single-switch	47521015	47521314	AluY	47530915	47531213	AluSg	9601	c	83.278	295	7.96e-76
097a7d36-905b-72be-e050-11ac0d482c9a	Breast-AdenoCA	131	chr3	47516838	47535307	CG single-switch	47521646	47521943	AluSp	47524562	47524859	AluSc	2619	c	82.143	244	6.29e-57
097a7d36-905b-72be-e050-11ac0d482c9a	Breast-AdenoCA	131	chr3	47516838	47535307	CG single-switch	47522452	47522756	AluYk2	47524266	47524561	AluY	1510	c	90.878	291	4.61e-113
097a7d36-905b-72be-e050-11ac0d482c9a	Breast-AdenoCA	131	chr3	47516838	47535307	CG single-switch	47522452	47522756	AluYk2	47530436	47530735	AluY	7680	c	88.542	286	3.64e-99
097a7d36-905b-72be-e050-11ac0d482c9a	Breast-AdenoCA	131	chr3	47516838	47535307	CG single-switch	47522452	47522756	AluYk2	47529573	47529864	AluSx4	6817	c	85.199	271	1.35e-78
097a7d36-905b-72be-e050-11ac0d482c9a	Breast-AdenoCA	131	chr3	47516838	47535307	CG single-switch	47522773	47523050	AluSz	47524266	47524561	AluY	1216	c	85.019	264	2.64e-75
097a7d36-905b-72be-e050-11ac0d482c9a	Breast-AdenoCA	131	chr3	47516838	47535307	CG single-switch	47522773	47523050	AluSz	47534826	47535118	AluSq2	11776	c	84.615	255	7.4e-71
097a7d36-905b-72be-e050-11ac0d482c9a	Breast-AdenoCA	131	chr3	47516838	47535307	CG single-switch	47522773	47523050	AluSz	47529113	47529392	AluSz6	6063	c	82.041	241	7.56e-56
097a7d36-905b-72be-e050-11ac0d482c9a	Breast-AdenoCA	131	chr3	47516838	47535307	CG single-switch	47524266	47524561	AluY	47531794	47532067	AluY	7233	d	92.674	272	4.46e-113
097a7d36-905b-72be-e050-11ac0d482c9a	Breast-AdenoCA	131	chr3	47516838	47535307	CG single-switch	47524266	47524561	AluY	47526564	47526873	AluY	2003	d	89.619	287	9.73e-105
097a7d36-905b-72be-e050-11ac0d482c9a	Breast-AdenoCA	131	chr3	47516838	47535307	CG single-switch	47524266	47524561	AluY	47533778	47534085	AluSc8	9217	d	88.851	294	1.26e-103
097a7d36-905b-72be-e050-11ac0d482c9a	Breast-AdenoCA	131	chr3	47516838	47535307	CG single-switch	47524266	47524561	AluY	47525790	47526099	AluSx	1229	d	86.268	280	7.74e-86
097a7d36-905b-72be-e050-11ac0d482c9a	Breast-AdenoCA	131	chr3	47516838	47535307	CG single-switch	47524562	47524859	AluSc	47525790	47526099	AluSx	931	d	83.448	283	1.32e-73
097a7d36-905b-72be-e050-11ac0d482c9a	Breast-AdenoCA	131	chr3	47516838	47535307	CG single-switch	47524562	47524859	AluSc	47526874	47527079	AluYc	2015	d	88.889	187	3.73e-64
097a7d36-905b-72be-e050-11ac0d482c9a	Breast-AdenoCA	131	chr3	47516838	47535307	CG single-switch	47525790	47526099	AluSx	47529573	47529864	AluSx4	3474	c	87.132	269	2.26e-86
097a7d36-905b-72be-e050-11ac0d482c9a	Breast-AdenoCA	131	chr3	47516838	47535307	CG single-switch	47525790	47526099	AluSx	47534826	47535118	AluSq2	8727	c	86.219	277	1.05e-84
097a7d36-905b-72be-e050-11ac0d482c9a	Breast-AdenoCA	131	chr3	47516838	47535307	CG single-switch	47525790	47526099	AluSx	47530915	47531213	AluSg	4816	c	86.282	274	3.78e-84
097a7d36-905b-72be-e050-11ac0d482c9a	Breast-AdenoCA	131	chr3	47516838	47535307	CG single-switch	47525790	47526099	AluSx	47527929	47528201	AluSx1	1830	c	85.185	265	6.37e-77
097a7d36-905b-72be-e050-11ac0d482c9a	Breast-AdenoCA	131	chr3	47516838	47535307	CG single-switch	47526212	47526509	AluY	47531794	47532067	AluY	5285	d	90.476	270	1.64e-102
097a7d36-905b-72be-e050-11ac0d482c9a	Breast-AdenoCA	131	chr3	47516838	47535307	CG single-switch	47526212	47526509	AluY	47526874	47527079	AluYc	365	d	89.691	193	3.7e-69
097a7d36-905b-72be-e050-11ac0d482c9a	Breast-AdenoCA	131	chr3	47516838	47535307	CG single-switch	47526564	47526873	AluY	47530436	47530735	AluY	3563	c	87.5	291	2.23e-96
097a7d36-905b-72be-e050-11ac0d482c9a	Breast-AdenoCA	131	chr3	47516838	47535307	CG single-switch	47526564	47526873	AluY	47533157	47533440	AluY	6284	c	79.221	281	8.54e-51
097a7d36-905b-72be-e050-11ac0d482c9a	Breast-AdenoCA	131	chr3	47516838	47535307	CG single-switch	47526874	47527079	AluYc	47529573	47529864	AluSx4	2494	c	86.813	180	1.99e-55
097a7d36-905b-72be-e050-11ac0d482c9a	Breast-AdenoCA	131	chr3	47516838	47535307	CG single-switch	47526874	47527079	AluYc	47531278	47531574	AluSg	4199	c	82.234	190	2.61e-44
097a7d36-905b-72be-e050-11ac0d482c9a	Breast-AdenoCA	131	chr3	47516838	47535307	CG single-switch	47527929	47528201	AluSx1	47533778	47534085	AluSc8	5577	d	84.615	254	2.61e-70
097a7d36-905b-72be-e050-11ac0d482c9a	Breast-AdenoCA	131	chr3	47516838	47535307	CG single-switch	47527929	47528201	AluSx1	47530000	47530282	AluSz	1799	d	78.889	264	4.49e-48
097a7d36-905b-72be-e050-11ac0d482c9a	Breast-AdenoCA	131	chr3	47516838	47535307	CG single-switch	47529573	47529864	AluSx4	47533778	47534085	AluSc8	3914	d	83.959	289	4.62e-78
097a7d36-905b-72be-e050-11ac0d482c9a	Breast-AdenoCA	131	chr3	47516838	47535307	CG single-switch	47529573	47529864	AluSx4	47531794	47532067	AluY	1930	d	85.13	267	5.98e-77
097a7d36-905b-72be-e050-11ac0d482c9a	Breast-AdenoCA	131	chr3	47516838	47535307	CG single-switch	47530000	47530282	AluSz	47530436	47530735	AluY	154	c	80.851	272	4.6e-58
097a7d36-905b-72be-e050-11ac0d482c9a	Breast-AdenoCA	131	chr3	47516838	47535307	CG single-switch	47530436	47530735	AluY	47531794	47532067	AluY	1059	d	89.474	262	1e-94
097a7d36-905b-72be-e050-11ac0d482c9a	Breast-AdenoCA	131	chr3	47516838	47535307	CG single-switch	47531278	47531574	AluSg	47533778	47534085	AluSc8	2204	d	82.474	283	3.69e-69
097a7d36-905b-72be-e050-11ac0d482c9a	Breast-AdenoCA	131	chr3	47516838	47535307	CG single-switch	47531278	47531574	AluSg	47531794	47532067	AluY	220	d	83.273	266	4.77e-68
097a7d36-905b-72be-e050-11ac0d482c9a	Breast-AdenoCA	131	chr3	47516838	47535307	CG single-switch	47531794	47532067	AluY	47533157	47533440	AluY	1090	c	89.56	181	3.41e-64
097a7d36-905b-72be-e050-11ac0d482c9a	Breast-AdenoCA	132	chr3	48872521	48890392	CG multiple-switch	48872403	48872703	AluSz	48877641	48877927	AluSx	4938	d	81.061	257	5.65e-56
097a7d36-905b-72be-e050-11ac0d482c9a	Breast-AdenoCA	132	chr3	48872521	48890392	CG multiple-switch	48872793	48873091	AluY	48878001	48878308	AluYk2	4910	c	88.316	289	2.45e-99
097a7d36-905b-72be-e050-11ac0d482c9a	Breast-AdenoCA	132	chr3	48872521	48890392	CG multiple-switch	48872793	48873091	AluY	48887361	48887666	AluY	14270	c	86.525	277	1.5e-86
097a7d36-905b-72be-e050-11ac0d482c9a	Breast-AdenoCA	132	chr3	48872521	48890392	CG multiple-switch	48872793	48873091	AluY	48887977	48888265	AluSx	14886	c	86.387	188	1.56e-56
097a7d36-905b-72be-e050-11ac0d482c9a	Breast-AdenoCA	132	chr3	48872521	48890392	CG multiple-switch	48873571	48873883	AluSx3	48883640	48883949	AluSx1	9757	c	86.869	292	1.2e-92
097a7d36-905b-72be-e050-11ac0d482c9a	Breast-AdenoCA	132	chr3	48872521	48890392	CG multiple-switch	48874128	48874282	AluJr	48887361	48887666	AluY	13079	c	83.2	121	1.73e-28
097a7d36-905b-72be-e050-11ac0d482c9a	Breast-AdenoCA	132	chr3	48872521	48890392	CG multiple-switch	48875330	48875618	AluY	48878001	48878308	AluYk2	2383	c	90.681	277	5.05e-106
097a7d36-905b-72be-e050-11ac0d482c9a	Breast-AdenoCA	132	chr3	48872521	48890392	CG multiple-switch	48875330	48875618	AluY	48883640	48883949	AluSx1	8022	c	87.986	278	8.56e-94
097a7d36-905b-72be-e050-11ac0d482c9a	Breast-AdenoCA	132	chr3	48872521	48890392	CG multiple-switch	48875330	48875618	AluY	48878313	48878604	AluSp	2695	c	84	268	1.47e-71
097a7d36-905b-72be-e050-11ac0d482c9a	Breast-AdenoCA	132	chr3	48872521	48890392	CG multiple-switch	48875330	48875618	AluY	48887977	48888265	AluSx	12359	c	91.477	173	1.48e-66
097a7d36-905b-72be-e050-11ac0d482c9a	Breast-AdenoCA	132	chr3	48872521	48890392	CG multiple-switch	48875758	48876069	AluSx	48878001	48878308	AluYk2	1932	c	82.45	295	4.44e-72
097a7d36-905b-72be-e050-11ac0d482c9a	Breast-AdenoCA	132	chr3	48872521	48890392	CG multiple-switch	48876131	48876427	AluY	48878001	48878308	AluYk2	1574	c	87.162	289	2.45e-94
097a7d36-905b-72be-e050-11ac0d482c9a	Breast-AdenoCA	132	chr3	48872521	48890392	CG multiple-switch	48876131	48876427	AluY	48883640	48883949	AluSx1	7213	c	85.473	287	2.48e-84
097a7d36-905b-72be-e050-11ac0d482c9a	Breast-AdenoCA	132	chr3	48872521	48890392	CG multiple-switch	48876131	48876427	AluY	48887977	48888265	AluSx	11550	c	82.215	276	1.98e-65
097a7d36-905b-72be-e050-11ac0d482c9a	Breast-AdenoCA	132	chr3	48872521	48890392	CG multiple-switch	48876439	48876736	AluSq2	48887669	48887962	AluSx	10933	c	83.392	281	3.27e-73
097a7d36-905b-72be-e050-11ac0d482c9a	Breast-AdenoCA	132	chr3	48872521	48890392	CG multiple-switch	48877641	48877927	AluSx	48883640	48883949	AluSx1	5713	c	85.663	271	1.87e-80
097a7d36-905b-72be-e050-11ac0d482c9a	Breast-AdenoCA	132	chr3	48872521	48890392	CG multiple-switch	48877641	48877927	AluSx	48887361	48887666	AluY	9434	c	84.307	266	1.13e-72
097a7d36-905b-72be-e050-11ac0d482c9a	Breast-AdenoCA	132	chr3	48872521	48890392	CG multiple-switch	48877641	48877927	AluSx	48878313	48878604	AluSp	386	c	81.752	265	2.48e-59
097a7d36-905b-72be-e050-11ac0d482c9a	Breast-AdenoCA	132	chr3	48872521	48890392	CG multiple-switch	48877641	48877927	AluSx	48887977	48888265	AluSx	10050	c	88.757	167	1.49e-56
097a7d36-905b-72be-e050-11ac0d482c9a	Breast-AdenoCA	132	chr3	48872521	48890392	CG multiple-switch	48878697	48879001	AluSx3	48886776	48887063	AluSx3	7775	c	83.214	278	1.56e-71
097a7d36-905b-72be-e050-11ac0d482c9a	Breast-AdenoCA	136	chr3	51946256	51954214	C- or G- coord	51946419	51946729	AluY	51954063	51954319	AluYk3	7334	c	88.462	224	2.06e-77
097a7d36-905b-72be-e050-11ac0d482c9a	Breast-AdenoCA	136	chr3	51946256	51954214	C- or G- coord	51947598	51947894	AluSp	51954063	51954319	AluYk3	6169	c	79.736	214	3.45e-40
097a7d36-905b-72be-e050-11ac0d482c9a	Breast-AdenoCA	136	chr3	51946256	51954214	C- or G- coord	51948092	51948399	AluSp	51950796	51951097	AluSq2	2397	c	81.672	299	1.6e-68
097a7d36-905b-72be-e050-11ac0d482c9a	Breast-AdenoCA	136	chr3	51946256	51954214	C- or G- coord	51948092	51948399	AluSp	51954063	51954319	AluYk3	5664	c	83.628	214	3.51e-55
097a7d36-905b-72be-e050-11ac0d482c9a	Breast-AdenoCA	136	chr3	51946256	51954214	C- or G- coord	51948906	51949216	AluSp	51950796	51951097	AluSq2	1580	c	83.389	295	2.06e-77
097a7d36-905b-72be-e050-11ac0d482c9a	Breast-AdenoCA	136	chr3	51946256	51954214	C- or G- coord	51951263	51951564	AluY	51954063	51954319	AluYk3	2499	c	86.099	213	4.38e-64
097a7d36-905b-72be-e050-11ac0d482c9a	Breast-AdenoCA	136	chr3	51946256	51954214	C- or G- coord	51953723	51954023	AluSc	51954063	51954319	AluYk3	40	c	82.083	224	2.06e-52
097a7d36-905b-72be-e050-11ac0d482c9a	Breast-AdenoCA	164	chr4	787724	807663	CG multiple-switch	791141	791413	AluSg	793369	793671	AluSx	1956	d	81.712	254	7.35e-59
097a7d36-905b-72be-e050-11ac0d482c9a	Breast-AdenoCA	164	chr4	787724	807663	CG multiple-switch	791440	791732	AluY	803832	804136	AluY	12100	c	90.102	289	2.65e-108
097a7d36-905b-72be-e050-11ac0d482c9a	Breast-AdenoCA	164	chr4	787724	807663	CG multiple-switch	791440	791732	AluY	805856	806163	AluSx1	14124	c	84.536	284	5.95e-80
097a7d36-905b-72be-e050-11ac0d482c9a	Breast-AdenoCA	164	chr4	787724	807663	CG multiple-switch	791440	791732	AluY	797177	797472	AluYc	5445	c	84.564	284	3.58e-77
097a7d36-905b-72be-e050-11ac0d482c9a	Breast-AdenoCA	164	chr4	787724	807663	CG multiple-switch	791781	792083	AluSx	797473	797758	AluSz	5390	c	82.239	257	1.36e-61
097a7d36-905b-72be-e050-11ac0d482c9a	Breast-AdenoCA	164	chr4	787724	807663	CG multiple-switch	793369	793671	AluSx	804472	804784	AluSq2	10801	c	83.498	301	2.22e-79
097a7d36-905b-72be-e050-11ac0d482c9a	Breast-AdenoCA	164	chr4	787724	807663	CG multiple-switch	793369	793671	AluSx	803832	804136	AluY	10161	c	83.278	295	4.8e-76
097a7d36-905b-72be-e050-11ac0d482c9a	Breast-AdenoCA	164	chr4	787724	807663	CG multiple-switch	793369	793671	AluSx	805856	806163	AluSx1	12185	c	81.544	291	3.76e-67
097a7d36-905b-72be-e050-11ac0d482c9a	Breast-AdenoCA	164	chr4	787724	807663	CG multiple-switch	793369	793671	AluSx	801265	801571	AluSx	7594	c	81.063	289	8.15e-64
097a7d36-905b-72be-e050-11ac0d482c9a	Breast-AdenoCA	164	chr4	787724	807663	CG multiple-switch	794141	794265	AluSz	803832	804136	AluY	9567	c	86.29	121	2.56e-35
097a7d36-905b-72be-e050-11ac0d482c9a	Breast-AdenoCA	164	chr4	787724	807663	CG multiple-switch	794647	794816	AluSx	797473	797758	AluSz	2657	c	82.963	131	3.57e-30
097a7d36-905b-72be-e050-11ac0d482c9a	Breast-AdenoCA	164	chr4	787724	807663	CG multiple-switch	794821	795124	AluSc8	797177	797472	AluYc	2053	c	83.278	284	8.06e-74
097a7d36-905b-72be-e050-11ac0d482c9a	Breast-AdenoCA	164	chr4	787724	807663	CG multiple-switch	796457	796756	AluSg	804472	804784	AluSq2	7716	c	80.528	298	1.04e-62
097a7d36-905b-72be-e050-11ac0d482c9a	Breast-AdenoCA	164	chr4	787724	807663	CG multiple-switch	803832	804136	AluY	806773	807077	AluSg	2637	d	84.868	302	1.32e-86
097a7d36-905b-72be-e050-11ac0d482c9a	Breast-AdenoCA	167	chr4	3156851	3168897	C- or G- coord	3156963	3157251	AluSx3	3157327	3157647	AluSx3	76	d	79.452	276	9.9e-53
097a7d36-905b-72be-e050-11ac0d482c9a	Breast-AdenoCA	167	chr4	3156851	3168897	C- or G- coord	3157327	3157647	AluSx3	3157861	3158146	AluSz	214	c	78.188	273	6.69e-45
097a7d36-905b-72be-e050-11ac0d482c9a	Breast-AdenoCA	167	chr4	3156851	3168897	C- or G- coord	3157327	3157647	AluSx3	3159720	3160008	AluJr	2073	c	77.477	109	6.98e-15
097a7d36-905b-72be-e050-11ac0d482c9a	Breast-AdenoCA	171	chr4	25579369	25586775	coord with terminal CG	25581111	25581403	AluSx3	25581587	25581917	AluSc	184	d	88.525	120	5.41e-39
097a7d36-905b-72be-e050-11ac0d482c9a	Breast-AdenoCA	171	chr4	25579369	25586775	coord with terminal CG	25581587	25581917	AluSc	25586432	25586740	AluSx1	4515	c	84.27	168	6.1e-44
097a7d36-905b-72be-e050-11ac0d482c9a	Breast-AdenoCA	171	chr4	25579369	25586775	coord with terminal CG	25583736	25584042	AluSg	25586741	25587048	AluSc	2699	c	84.95	291	1.92e-83
097a7d36-905b-72be-e050-11ac0d482c9a	Breast-AdenoCA	171	chr4	25579369	25586775	coord with terminal CG	25583736	25584042	AluSg	25586432	25586740	AluSx1	2390	c	83.775	295	1.93e-78
097a7d36-905b-72be-e050-11ac0d482c9a	Breast-AdenoCA	171	chr4	25579369	25586775	coord with terminal CG	25585021	25585191	AluSx	25586432	25586740	AluSx1	1241	c	84.568	160	3.95e-43
097a7d36-905b-72be-e050-11ac0d482c9a	Breast-AdenoCA	175	chr4	40531070	40543848	C- or G- coord	40531242	40531560	AluSz	40534327	40534627	AluSc8	2767	c	83.882	289	1.33e-77
097a7d36-905b-72be-e050-11ac0d482c9a	Breast-AdenoCA	175	chr4	40531070	40543848	C- or G- coord	40531242	40531560	AluSz	40540642	40540951	AluSz	9082	c	80.308	307	4.87e-62
097a7d36-905b-72be-e050-11ac0d482c9a	Breast-AdenoCA	175	chr4	40531070	40543848	C- or G- coord	40531242	40531560	AluSz	40534018	40534325	AluSc8	2458	c	79.495	303	3.79e-58
097a7d36-905b-72be-e050-11ac0d482c9a	Breast-AdenoCA	175	chr4	40531070	40543848	C- or G- coord	40531242	40531560	AluSz	40537385	40537563	AluSx1	5825	c	87.162	146	8.33e-45
097a7d36-905b-72be-e050-11ac0d482c9a	Breast-AdenoCA	175	chr4	40531070	40543848	C- or G- coord	40531569	40531915	AluSx	40534018	40534325	AluSc8	2103	c	81.046	300	6.83e-66
097a7d36-905b-72be-e050-11ac0d482c9a	Breast-AdenoCA	175	chr4	40531070	40543848	C- or G- coord	40532319	40532616	AluSx4	40541477	40541786	AluSx1	8861	d	83.099	276	2.71e-69
097a7d36-905b-72be-e050-11ac0d482c9a	Breast-AdenoCA	175	chr4	40531070	40543848	C- or G- coord	40532319	40532616	AluSx4	40536670	40536972	AluY	4054	d	82.095	288	3.51e-68
097a7d36-905b-72be-e050-11ac0d482c9a	Breast-AdenoCA	175	chr4	40531070	40543848	C- or G- coord	40532319	40532616	AluSx4	40542375	40542668	AluSp	9759	d	82.192	284	4.54e-67
097a7d36-905b-72be-e050-11ac0d482c9a	Breast-AdenoCA	175	chr4	40531070	40543848	C- or G- coord	40532319	40532616	AluSx4	40535169	40535476	AluSx	2553	d	82.007	283	4.54e-67
097a7d36-905b-72be-e050-11ac0d482c9a	Breast-AdenoCA	175	chr4	40531070	40543848	C- or G- coord	40534327	40534627	AluSc8	40541477	40541786	AluSx1	6850	d	87.748	297	2.63e-99
097a7d36-905b-72be-e050-11ac0d482c9a	Breast-AdenoCA	175	chr4	40531070	40543848	C- or G- coord	40534327	40534627	AluSc8	40536670	40536972	AluY	2043	d	86.689	289	1.59e-91
097a7d36-905b-72be-e050-11ac0d482c9a	Breast-AdenoCA	175	chr4	40531070	40543848	C- or G- coord	40534327	40534627	AluSc8	40543473	40543783	AluSq	8846	d	85.953	290	3.45e-88
097a7d36-905b-72be-e050-11ac0d482c9a	Breast-AdenoCA	175	chr4	40531070	40543848	C- or G- coord	40535169	40535476	AluSx	40538735	40539002	AluSx1	3259	c	83.333	231	1.02e-58
097a7d36-905b-72be-e050-11ac0d482c9a	Breast-AdenoCA	175	chr4	40531070	40543848	C- or G- coord	40535169	40535476	AluSx	40537875	40538017	AluSx1	2399	c	90	109	1.35e-37
097a7d36-905b-72be-e050-11ac0d482c9a	Breast-AdenoCA	175	chr4	40531070	40543848	C- or G- coord	40537875	40538017	AluSx1	40541477	40541786	AluSx1	3460	d	88.496	111	1e-35
097a7d36-905b-72be-e050-11ac0d482c9a	Breast-AdenoCA	175	chr4	40531070	40543848	C- or G- coord	40538735	40539002	AluSx1	40541477	40541786	AluSx1	2475	d	83.73	246	6.79e-65
097a7d36-905b-72be-e050-11ac0d482c9a	Breast-AdenoCA	180	chr4	98095345	98110992	CG multiple-switch	98096079	98096371	AluSx	98110657	98110967	AluYa5	14286	d	82.534	289	3.44e-72
097a7d36-905b-72be-e050-11ac0d482c9a	Breast-AdenoCA	180	chr4	98095345	98110992	CG multiple-switch	98101881	98102117	AluSg	98110657	98110967	AluYa5	8540	d	85.263	187	6.14e-54
097a7d36-905b-72be-e050-11ac0d482c9a	Breast-AdenoCA	185	chr4	140999751	141010050	coord with terminal CG	141000459	141000747	AluSx1	141008032	141008329	AluSx	7285	d	84.229	275	2.43e-76
097a7d36-905b-72be-e050-11ac0d482c9a	Breast-AdenoCA	212	chr5	124203279	124230071	CG multiple-switch	124210378	124210674	AluSc	124225927	124226239	AluSp	15253	d	84.667	293	4.08e-83
097a7d36-905b-72be-e050-11ac0d482c9a	Breast-AdenoCA	212	chr5	124203279	124230071	CG multiple-switch	124216451	124216608	AluSz	124225927	124226239	AluSp	9319	d	85.156	125	6.29e-34
097a7d36-905b-72be-e050-11ac0d482c9a	Breast-AdenoCA	213	chr5	126090068	126100459	C- or G- coord	126090006	126090163	AluSx	126096136	126096399	AluSg7	5973	c	83.942	134	3.68e-34
097a7d36-905b-72be-e050-11ac0d482c9a	Breast-AdenoCA	213	chr5	126090068	126100459	C- or G- coord	126091708	126092014	AluY	126097328	126097608	AluY	5314	d	88.298	279	1.46e-95
097a7d36-905b-72be-e050-11ac0d482c9a	Breast-AdenoCA	213	chr5	126090068	126100459	C- or G- coord	126091708	126092014	AluY	126098841	126099144	AluSx1	6827	d	82.993	291	7e-74
097a7d36-905b-72be-e050-11ac0d482c9a	Breast-AdenoCA	213	chr5	126090068	126100459	C- or G- coord	126096136	126096399	AluSg7	126098841	126099144	AluSx1	2442	d	81.716	262	4.72e-60
097a7d36-905b-72be-e050-11ac0d482c9a	Breast-AdenoCA	213	chr5	126090068	126100459	C- or G- coord	126096528	126096818	AluY	126097328	126097608	AluY	510	d	89.007	279	6.39e-99
097a7d36-905b-72be-e050-11ac0d482c9a	Breast-AdenoCA	213	chr5	126090068	126100459	C- or G- coord	126097328	126097608	AluY	126099950	126100227	AluSx3	2342	c	79.762	244	3.98e-46
097a7d36-905b-72be-e050-11ac0d482c9a	Breast-AdenoCA	213	chr5	126090068	126100459	C- or G- coord	126098311	126098619	AluSg7	126098841	126099144	AluSx1	222	d	83.987	298	1.95e-79
097a7d36-905b-72be-e050-11ac0d482c9a	Breast-AdenoCA	213	chr5	126090068	126100459	C- or G- coord	126098631	126098840	AluSx	126098841	126099144	AluSx1	1	d	82.54	188	3.78e-45
097a7d36-905b-72be-e050-11ac0d482c9a	Breast-AdenoCA	216	chr5	134219071	134232681	coord with terminal CG	134218835	134219144	AluSg	134232330	134232632	AluY	13186	c	86.194	264	1.54e-80
097a7d36-905b-72be-e050-11ac0d482c9a	Breast-AdenoCA	216	chr5	134219071	134232681	coord with terminal CG	134218835	134219144	AluSg	134226087	134226399	AluSz	6943	c	84.083	280	5.58e-75
097a7d36-905b-72be-e050-11ac0d482c9a	Breast-AdenoCA	216	chr5	134219071	134232681	coord with terminal CG	134218835	134219144	AluSg	134232633	134232925	AluSz6	13489	c	82.274	287	2.61e-68
097a7d36-905b-72be-e050-11ac0d482c9a	Breast-AdenoCA	216	chr5	134219071	134232681	coord with terminal CG	134219326	134219627	AluSx1	134230049	134230339	AluSg	10422	c	82.215	286	2.54e-68
097a7d36-905b-72be-e050-11ac0d482c9a	Breast-AdenoCA	216	chr5	134219071	134232681	coord with terminal CG	134219326	134219627	AluSx1	134224180	134224471	AluSq2	4553	c	82.4	245	7.17e-59
097a7d36-905b-72be-e050-11ac0d482c9a	Breast-AdenoCA	216	chr5	134219071	134232681	coord with terminal CG	134219628	134219926	AluSx1	134230049	134230339	AluSg	10123	c	80.69	279	1.97e-59
097a7d36-905b-72be-e050-11ac0d482c9a	Breast-AdenoCA	218	chr5	139305759	139318963	coord with terminal CG	139312578	139312881	AluSz	139316399	139316686	AluSx	3518	c	85.612	277	4.79e-83
097a7d36-905b-72be-e050-11ac0d482c9a	Breast-AdenoCA	218	chr5	139305759	139318963	coord with terminal CG	139315263	139315573	AluSz6	139316399	139316686	AluSx	826	c	83.835	261	3.87e-69
097a7d36-905b-72be-e050-11ac0d482c9a	Breast-AdenoCA	225	chr6	7519750	7527685	coord with terminal CG	7521290	7521586	AluJo	7521797	7522101	AluSz6	211	c	77.32	286	7.41e-45
097a7d36-905b-72be-e050-11ac0d482c9a	Breast-AdenoCA	226	chr6	16609085	16627647	CG multiple-switch	16612081	16612389	AluY	16613215	16613526	AluYb8	826	d	89.711	303	2.62e-112
097a7d36-905b-72be-e050-11ac0d482c9a	Breast-AdenoCA	226	chr6	16609085	16627647	CG multiple-switch	16612081	16612389	AluY	16624300	16624603	AluSq10	11911	d	82.06	297	3.58e-71
097a7d36-905b-72be-e050-11ac0d482c9a	Breast-AdenoCA	226	chr6	16609085	16627647	CG multiple-switch	16612845	16613139	AluSc	16626506	16626825	AluSx	13367	c	80.263	287	5.79e-59
097a7d36-905b-72be-e050-11ac0d482c9a	Breast-AdenoCA	226	chr6	16609085	16627647	CG multiple-switch	16613776	16614094	AluJr	16626506	16626825	AluSx	12412	c	76.8	242	2.34e-33
097a7d36-905b-72be-e050-11ac0d482c9a	Breast-AdenoCA	226	chr6	16609085	16627647	CG multiple-switch	16614872	16615154	AluSz	16626506	16626825	AluSx	11352	c	86.071	271	1.93e-83
097a7d36-905b-72be-e050-11ac0d482c9a	Breast-AdenoCA	227	chr6	18329863	18337282	coord with terminal CG	18335675	18335989	AluSx	18337218	18337436	AluSz	1229	d	89.573	208	1.83e-75
097a7d36-905b-72be-e050-11ac0d482c9a	Breast-AdenoCA	231	chr6	34806364	34814618	C- or G- coord	34806440	34806735	AluJo	34808398	34808687	AluY	1663	c	77.838	167	1.35e-24
097a7d36-905b-72be-e050-11ac0d482c9a	Breast-AdenoCA	231	chr6	34806364	34814618	C- or G- coord	34806746	34807026	AluSp	34808398	34808687	AluY	1372	c	82.09	259	3.39e-60
097a7d36-905b-72be-e050-11ac0d482c9a	Breast-AdenoCA	231	chr6	34806364	34814618	C- or G- coord	34808047	34808372	AluSq10	34813932	34814208	AluSx1	5560	c	81.034	274	3.96e-60
097a7d36-905b-72be-e050-11ac0d482c9a	Breast-AdenoCA	257	chr7	2558455	2581972	CG multiple-switch	2575477	2575771	AluSx1	2577074	2577364	AluSq2	1303	d	85	274	2.54e-79
097a7d36-905b-72be-e050-11ac0d482c9a	Breast-AdenoCA	269	chr7	73072418	73078368	C- or G- coord	73072943	73073237	AluSq2	73073795	73073930	AluSx1	558	c	85.271	125	5.3e-34
097a7d36-905b-72be-e050-11ac0d482c9a	Breast-AdenoCA	269	chr7	73072418	73078368	C- or G- coord	73073795	73073930	AluSx1	73075151	73075463	AluSx	1221	d	85.606	131	3.87e-37
097a7d36-905b-72be-e050-11ac0d482c9a	Breast-AdenoCA	269	chr7	73072418	73078368	C- or G- coord	73073795	73073930	AluSx1	73073989	73074116	FLAM_C	59	d	80	116	5.12e-21
097a7d36-905b-72be-e050-11ac0d482c9a	Breast-AdenoCA	269	chr7	73072418	73078368	C- or G- coord	73075151	73075463	AluSx	73075626	73075922	AluSz	163	c	83.972	284	8.85e-77
097a7d36-905b-72be-e050-11ac0d482c9a	Breast-AdenoCA	269	chr7	73072418	73078368	C- or G- coord	73075151	73075463	AluSx	73076988	73077299	AluSp	1525	c	82.55	294	2.48e-72
097a7d36-905b-72be-e050-11ac0d482c9a	Breast-AdenoCA	270	chr7	73207948	73219912	C- or G- coord	73208336	73208649	AluSz	73217907	73218193	AluSq2	9258	d	79.514	277	2.24e-53
097a7d36-905b-72be-e050-11ac0d482c9a	Breast-AdenoCA	270	chr7	73207948	73219912	C- or G- coord	73208999	73209288	AluSx	73218627	73218936	AluSq2	9339	d	83.658	252	3.38e-66
097a7d36-905b-72be-e050-11ac0d482c9a	Breast-AdenoCA	270	chr7	73207948	73219912	C- or G- coord	73208999	73209288	AluSx	73216889	73217085	AluSq	7601	d	80.588	161	3.55e-31
097a7d36-905b-72be-e050-11ac0d482c9a	Breast-AdenoCA	270	chr7	73207948	73219912	C- or G- coord	73209881	73210178	AluSz	73217907	73218193	AluSq2	7729	d	83.929	274	5.74e-74
097a7d36-905b-72be-e050-11ac0d482c9a	Breast-AdenoCA	270	chr7	73207948	73219912	C- or G- coord	73209881	73210178	AluSz	73219636	73219948	AluSp	9458	d	81.655	267	9.74e-62
097a7d36-905b-72be-e050-11ac0d482c9a	Breast-AdenoCA	270	chr7	73207948	73219912	C- or G- coord	73212681	73212963	AluSq2	73219636	73219948	AluSp	6673	d	76.744	271	2.66e-37
097a7d36-905b-72be-e050-11ac0d482c9a	Breast-AdenoCA	270	chr7	73207948	73219912	C- or G- coord	73214499	73214781	AluSg	73217907	73218193	AluSq2	3126	d	85.921	267	3.22e-81
097a7d36-905b-72be-e050-11ac0d482c9a	Breast-AdenoCA	270	chr7	73207948	73219912	C- or G- coord	73214499	73214781	AluSg	73218627	73218936	AluSq2	3846	d	84.043	277	4.2e-75
097a7d36-905b-72be-e050-11ac0d482c9a	Breast-AdenoCA	270	chr7	73207948	73219912	C- or G- coord	73214499	73214781	AluSg	73219636	73219948	AluSp	4855	d	81.544	281	5.51e-64
097a7d36-905b-72be-e050-11ac0d482c9a	Breast-AdenoCA	275	chr7	100194609	100195891	C- or G- coord	100194399	100194684	AluSx1	100195040	100195316	AluSx1	356	c	82.576	259	5.14e-64
097a7d36-905b-72be-e050-11ac0d482c9a	Breast-AdenoCA	284	chr7	129614714	129619620	coord with terminal CG	129616233	129616536	AluYj4	129618015	129618322	AluSg	1479	c	83.221	293	8.6e-76
097a7d36-905b-72be-e050-11ac0d482c9a	Breast-AdenoCA	285	chr7	134439004	134444883	C- or G- coord	134439741	134440051	AluSx1	134442350	134442653	AluSg	2299	d	85.034	290	1.3e-84
097a7d36-905b-72be-e050-11ac0d482c9a	Breast-AdenoCA	285	chr7	134439004	134444883	C- or G- coord	134440792	134440929	AluSx	134442350	134442653	AluSg	1421	d	89.062	125	2.74e-43
097a7d36-905b-72be-e050-11ac0d482c9a	Breast-AdenoCA	287	chr7	139103057	139112508	coord with terminal CG	139105548	139105846	AluSz	139110451	139110743	AluSz	4605	d	83.103	277	2.83e-70
097a7d36-905b-72be-e050-11ac0d482c9a	Breast-AdenoCA	310	chr8	95645788	95650518	C- or G- coord	95647057	95647362	AluSp	95650497	95650782	AluSg	3135	c	86.411	278	1.57e-86
097a7d36-905b-72be-e050-11ac0d482c9a	Breast-AdenoCA	310	chr8	95645788	95650518	C- or G- coord	95647057	95647362	AluSp	95648754	95649051	AluSx	1392	c	85.069	281	1.58e-81
097a7d36-905b-72be-e050-11ac0d482c9a	Breast-AdenoCA	310	chr8	95645788	95650518	C- or G- coord	95647057	95647362	AluSp	95648028	95648334	AluY	666	c	80.921	296	2.7e-64
097a7d36-905b-72be-e050-11ac0d482c9a	Breast-AdenoCA	320	chr8	123987318	123998109	CG multiple-switch	123988019	123988322	AluSz	123995237	123995547	AluSz	6915	c	83.972	274	1.76e-73
097a7d36-905b-72be-e050-11ac0d482c9a	Breast-AdenoCA	325	chr8	143103484	143122122	CG multiple-switch	143117717	143118025	AluSx	143121286	143121534	AluSc	3261	c	85.903	222	1.04e-66
097a7d36-905b-72be-e050-11ac0d482c9a	Breast-AdenoCA	328	chr9	269138	299026	CG multiple-switch	269553	269857	AluSz	292091	292413	AluSp	22234	d	81.633	190	2.93e-42
097a7d36-905b-72be-e050-11ac0d482c9a	Breast-AdenoCA	328	chr9	269138	299026	CG multiple-switch	272391	272683	AluJb	294878	295181	AluSz	22195	d	82.624	277	7.55e-68
097a7d36-905b-72be-e050-11ac0d482c9a	Breast-AdenoCA	328	chr9	269138	299026	CG multiple-switch	275601	275888	AluSz	294878	295181	AluSz	18990	d	84.669	285	1.21e-80
097a7d36-905b-72be-e050-11ac0d482c9a	Breast-AdenoCA	328	chr9	269138	299026	CG multiple-switch	275601	275888	AluSz	292091	292413	AluSp	16203	d	81.787	272	7.47e-63
097a7d36-905b-72be-e050-11ac0d482c9a	Breast-AdenoCA	328	chr9	269138	299026	CG multiple-switch	275892	276190	AluSx1	292091	292413	AluSp	15901	d	85.789	187	1.69e-54
097a7d36-905b-72be-e050-11ac0d482c9a	Breast-AdenoCA	328	chr9	269138	299026	CG multiple-switch	276801	277108	AluSz	292091	292413	AluSp	14983	d	82.741	190	1.77e-44
097a7d36-905b-72be-e050-11ac0d482c9a	Breast-AdenoCA	343	chr9	100013570	100017206	coord with terminal CG	100013354	100013647	AluSc	100015604	100015891	AluSx1	1957	c	82.143	274	7.65e-65
097a7d36-905b-72be-e050-11ac0d482c9a	Breast-AdenoCA	346	chr9	123563725	123573341	CG multiple-switch	123563736	123564046	AluSx	123572568	123572861	AluSx1	8522	c	84.642	288	2.72e-81
097a7d36-905b-72be-e050-11ac0d482c9a	Breast-AdenoCA	346	chr9	123563725	123573341	CG multiple-switch	123563736	123564046	AluSx	123565110	123565417	AluSx1	1064	c	81.724	287	7.73e-67
097a7d36-905b-72be-e050-11ac0d482c9a	Breast-AdenoCA	349	chr9	128631381	128638968	coord with terminal CG	128632306	128632646	AluSz	128633396	128633685	AluSx4	750	d	86.224	188	3.21e-57
097a7d36-905b-72be-e050-11ac0d482c9a	Breast-AdenoCA	352	chr9	131712755	131716102	C- or G- coord	131712505	131712797	AluSx	131714401	131714709	AluSx3	1604	d	79.866	289	4.72e-57
097a7d36-905b-72be-e050-11ac0d482c9a	Breast-AdenoCA	352	chr9	131712755	131716102	C- or G- coord	131713309	131713605	AluSx	131714071	131714371	AluSp	466	c	85.284	292	1.65e-86
097a7d36-905b-72be-e050-11ac0d482c9a	Breast-AdenoCA	353	chr9	131797144	131804450	C- or G- coord	131797220	131797518	AluSc	131803188	131803331	AluSx1	5670	d	85.185	132	2.48e-36
097a7d36-905b-72be-e050-11ac0d482c9a	Breast-AdenoCA	353	chr9	131797144	131804450	C- or G- coord	131797521	131797822	AluSx	131803624	131803784	AluSx1	5802	d	83.75	158	3.21e-40
097a7d36-905b-72be-e050-11ac0d482c9a	Breast-AdenoCA	353	chr9	131797144	131804450	C- or G- coord	131801053	131801363	AluSx	131803624	131803784	AluSx1	2261	d	86	149	1.53e-43
097a7d36-905b-72be-e050-11ac0d482c9a	Breast-AdenoCA	353	chr9	131797144	131804450	C- or G- coord	131802040	131802322	AluSq	131803188	131803331	AluSx1	866	d	89.683	124	4.99e-43
097a7d36-905b-72be-e050-11ac0d482c9a	Breast-AdenoCA	371	chr10	70476350	70482304	C- or G- coord	70478683	70478993	AluY	70480039	70480336	AluY	1046	c	89.632	296	1.1e-108
097a7d36-905b-72be-e050-11ac0d482c9a	Breast-AdenoCA	373	chr10	76969668	76976366	C- or G- coord	76973221	76973502	AluSc8	76975115	76975409	AluY	1613	c	88.172	277	7.51e-95
097a7d36-905b-72be-e050-11ac0d482c9a	Breast-AdenoCA	376	chr10	88779766	88795152	C- or G- coord	88782710	88782992	AluYc	88784706	88785041	AluSx	1714	c	83.889	178	3.59e-46
097a7d36-905b-72be-e050-11ac0d482c9a	Breast-AdenoCA	376	chr10	88779766	88795152	C- or G- coord	88784706	88785041	AluSx	88789032	88789341	AluSx	3991	d	79.793	188	1.57e-35
097a7d36-905b-72be-e050-11ac0d482c9a	Breast-AdenoCA	376	chr10	88779766	88795152	C- or G- coord	88785588	88785881	AluSc8	88789398	88789695	AluSq2	3517	d	82.414	277	2.81e-67
097a7d36-905b-72be-e050-11ac0d482c9a	Breast-AdenoCA	376	chr10	88779766	88795152	C- or G- coord	88785588	88785881	AluSc8	88787304	88787610	AluSp	1423	d	80.205	287	2.2e-58
097a7d36-905b-72be-e050-11ac0d482c9a	Breast-AdenoCA	376	chr10	88779766	88795152	C- or G- coord	88787735	88788031	AluSx1	88789398	88789695	AluSq2	1367	d	83.784	216	1.34e-55
097a7d36-905b-72be-e050-11ac0d482c9a	Breast-AdenoCA	403	chr11	78152658	78174467	coord with terminal CG	78152476	78152779	AluSz	78161713	78162026	AluSz	8934	c	80	294	2.14e-59
097a7d36-905b-72be-e050-11ac0d482c9a	Breast-AdenoCA	403	chr11	78152658	78174467	coord with terminal CG	78152476	78152779	AluSz	78159366	78159655	AluSg	6587	c	87.603	118	1.33e-36
097a7d36-905b-72be-e050-11ac0d482c9a	Breast-AdenoCA	403	chr11	78152658	78174467	coord with terminal CG	78156385	78156691	AluSx	78165671	78165962	AluSx3	8980	c	81.526	244	6.06e-55
097a7d36-905b-72be-e050-11ac0d482c9a	Breast-AdenoCA	403	chr11	78152658	78174467	coord with terminal CG	78156385	78156691	AluSx	78169953	78170255	AluSx1	13262	c	80.451	257	1.01e-52
097a7d36-905b-72be-e050-11ac0d482c9a	Breast-AdenoCA	403	chr11	78152658	78174467	coord with terminal CG	78160180	78160482	AluY	78174450	78174781	AluSq2	13968	d	82.253	289	2.1e-69
097a7d36-905b-72be-e050-11ac0d482c9a	Breast-AdenoCA	403	chr11	78152658	78174467	coord with terminal CG	78160180	78160482	AluY	78172727	78173027	AluSx	12245	d	83.607	182	1.3e-46
097a7d36-905b-72be-e050-11ac0d482c9a	Breast-AdenoCA	403	chr11	78152658	78174467	coord with terminal CG	78161713	78162026	AluSz	78172727	78173027	AluSx	10701	d	75.503	293	1.37e-36
097a7d36-905b-72be-e050-11ac0d482c9a	Breast-AdenoCA	403	chr11	78152658	78174467	coord with terminal CG	78163136	78163452	AluSc	78174450	78174781	AluSq2	10998	d	81.851	274	7.99e-64
097a7d36-905b-72be-e050-11ac0d482c9a	Breast-AdenoCA	403	chr11	78152658	78174467	coord with terminal CG	78163136	78163452	AluSc	78172727	78173027	AluSx	9275	d	77.037	257	3.85e-37
097a7d36-905b-72be-e050-11ac0d482c9a	Breast-AdenoCA	403	chr11	78152658	78174467	coord with terminal CG	78165671	78165962	AluSx3	78174450	78174781	AluSq2	8488	d	83.969	257	7.28e-69
097a7d36-905b-72be-e050-11ac0d482c9a	Breast-AdenoCA	408	chr11	94671480	94693396	C- or G- coord	94675547	94675817	AluSz	94683728	94684027	AluSx1	7911	d	81.955	263	5.32e-62
097a7d36-905b-72be-e050-11ac0d482c9a	Breast-AdenoCA	408	chr11	94671480	94693396	C- or G- coord	94676980	94677275	AluSz6	94692204	94692334	AluSx3	14929	c	86.885	119	7.82e-36
097a7d36-905b-72be-e050-11ac0d482c9a	Breast-AdenoCA	410	chr11	97419362	97459729	CG single-switch	97435959	97436239	AluSz	97459144	97459441	AluY	22905	d	78.378	252	5.67e-43
097a7d36-905b-72be-e050-11ac0d482c9a	Breast-AdenoCA	411	chr11	108165092	108174360	C- or G- coord	108165185	108165471	AluSz6	108170058	108170323	AluSx	4587	c	86.1	257	8.26e-79
097a7d36-905b-72be-e050-11ac0d482c9a	Breast-AdenoCA	416	chr11	125061452	125086368	CG multiple-switch	125068726	125069036	AluSq	125085367	125085651	AluSx	16331	d	81.119	283	8.65e-64
097a7d36-905b-72be-e050-11ac0d482c9a	Breast-AdenoCA	424	chr12	27038674	27041878	C- or G- coord	27038677	27038976	AluSx	27040254	27040559	AluSg	1278	c	86.942	288	1.12e-93
097a7d36-905b-72be-e050-11ac0d482c9a	Breast-AdenoCA	430	chr12	49559970	49567050	C- or G- coord	49560954	49561258	AluSx4	49564072	49564370	AluSx	2814	d	82.079	275	3.93e-65
097a7d36-905b-72be-e050-11ac0d482c9a	Breast-AdenoCA	430	chr12	49559970	49567050	C- or G- coord	49562892	49563192	AluSx	49564072	49564370	AluSx	880	d	83.509	270	4.97e-69
097a7d36-905b-72be-e050-11ac0d482c9a	Breast-AdenoCA	430	chr12	49559970	49567050	C- or G- coord	49563715	49563995	AluSx4	49565062	49565365	AluSx	1067	c	85.338	263	2.12e-77
097a7d36-905b-72be-e050-11ac0d482c9a	Breast-AdenoCA	449	chr12	112832386	112838353	CG multiple-switch	112832471	112832776	AluSp	112835238	112835528	AluY	2462	c	83.099	279	2.87e-71
097a7d36-905b-72be-e050-11ac0d482c9a	Breast-AdenoCA	449	chr12	112832386	112838353	CG multiple-switch	112833571	112833866	AluY	112835238	112835528	AluY	1372	c	87.097	278	3.48e-90
097a7d36-905b-72be-e050-11ac0d482c9a	Breast-AdenoCA	449	chr12	112832386	112838353	CG multiple-switch	112835238	112835528	AluY	112836245	112836548	AluY	717	d	89.691	289	2.59e-106
097a7d36-905b-72be-e050-11ac0d482c9a	Breast-AdenoCA	449	chr12	112832386	112838353	CG multiple-switch	112835238	112835528	AluY	112836780	112837058	AluY	1252	d	88.256	277	3.4e-95
097a7d36-905b-72be-e050-11ac0d482c9a	Breast-AdenoCA	449	chr12	112832386	112838353	CG multiple-switch	112836780	112837058	AluY	112838241	112838538	AluJb	1183	c	77.5	269	7.55e-42
097a7d36-905b-72be-e050-11ac0d482c9a	Breast-AdenoCA	450	chr12	121999536	122006284	C- or G- coord	121999795	122000000	AluSx	122005608	122005933	AluSx	5608	c	89.163	199	3.41e-70
097a7d36-905b-72be-e050-11ac0d482c9a	Breast-AdenoCA	450	chr12	121999536	122006284	C- or G- coord	121999795	122000000	AluSx	122003530	122003831	AluSx1	3530	c	87.864	202	7.38e-67
097a7d36-905b-72be-e050-11ac0d482c9a	Breast-AdenoCA	450	chr12	121999536	122006284	C- or G- coord	121999795	122000000	AluSx	122004787	122005087	AluSx	4787	c	85.238	201	2.08e-57
097a7d36-905b-72be-e050-11ac0d482c9a	Breast-AdenoCA	450	chr12	121999536	122006284	C- or G- coord	122000112	122000397	AluSz6	122003530	122003831	AluSx1	3133	c	85.185	268	7.96e-78
097a7d36-905b-72be-e050-11ac0d482c9a	Breast-AdenoCA	450	chr12	121999536	122006284	C- or G- coord	122000112	122000397	AluSz6	122004787	122005087	AluSx	4390	c	82.5	274	2.91e-67
097a7d36-905b-72be-e050-11ac0d482c9a	Breast-AdenoCA	450	chr12	121999536	122006284	C- or G- coord	122001230	122001541	AluSx1	122005608	122005933	AluSx	4067	c	79.618	292	1.16e-56
097a7d36-905b-72be-e050-11ac0d482c9a	Breast-AdenoCA	450	chr12	121999536	122006284	C- or G- coord	122001542	122001828	AluSx	122005608	122005933	AluSx	3780	c	89.474	132	1.4e-45
097a7d36-905b-72be-e050-11ac0d482c9a	Breast-AdenoCA	450	chr12	121999536	122006284	C- or G- coord	122002081	122002392	AluY	122003530	122003831	AluSx1	1138	c	84.88	286	1.12e-81
097a7d36-905b-72be-e050-11ac0d482c9a	Breast-AdenoCA	450	chr12	121999536	122006284	C- or G- coord	122004245	122004551	AluSq2	122005608	122005933	AluSx	1057	c	83.81	209	5.31e-55
097a7d36-905b-72be-e050-11ac0d482c9a	Breast-AdenoCA	450	chr12	121999536	122006284	C- or G- coord	122004787	122005087	AluSx	122006092	122006385	AluSq	1005	d	77.241	275	1.14e-41
097a7d36-905b-72be-e050-11ac0d482c9a	Breast-AdenoCA	451	chr12	122194514	122198184	C- or G- coord	122195415	122195721	AluY	122198060	122198222	AluSz	2339	d	88.235	127	4.81e-42
097a7d36-905b-72be-e050-11ac0d482c9a	Breast-AdenoCA	451	chr12	122194514	122198184	C- or G- coord	122195722	122195858	AluYk2	122197622	122197756	AluSz	1764	d	87.786	129	2.66e-41
097a7d36-905b-72be-e050-11ac0d482c9a	Breast-AdenoCA	458	chr13	50377089	50379156	C- or G- coord	50377402	50377664	AluSz6	50377869	50378165	AluSg7	205	d	82.609	249	1.13e-61
097a7d36-905b-72be-e050-11ac0d482c9a	Breast-AdenoCA	460	chr13	57039275	57048854	CG multiple-switch	57039498	57039802	AluSx	57044991	57045315	AluSx1	5189	d	76.972	299	1.46e-44
097a7d36-905b-72be-e050-11ac0d482c9a	Breast-AdenoCA	472	chr14	22004297	22016855	CG multiple-switch	22005939	22006072	AluSc	22015954	22016237	AluY	9882	c	89.313	129	2.94e-44
097a7d36-905b-72be-e050-11ac0d482c9a	Breast-AdenoCA	472	chr14	22004297	22016855	CG multiple-switch	22006073	22006384	AluSx1	22008328	22008643	AluSp	1944	c	84.59	300	6.81e-84
097a7d36-905b-72be-e050-11ac0d482c9a	Breast-AdenoCA	472	chr14	22004297	22016855	CG multiple-switch	22006073	22006384	AluSx1	22013329	22013627	AluY	6945	c	84.828	285	1.14e-81
097a7d36-905b-72be-e050-11ac0d482c9a	Breast-AdenoCA	472	chr14	22004297	22016855	CG multiple-switch	22008328	22008643	AluSp	22010596	22010901	AluSx	1953	d	86.601	303	1.46e-95
097a7d36-905b-72be-e050-11ac0d482c9a	Breast-AdenoCA	472	chr14	22004297	22016855	CG multiple-switch	22008328	22008643	AluSp	22010269	22010578	AluSg4	1626	d	85.623	308	1.14e-91
097a7d36-905b-72be-e050-11ac0d482c9a	Breast-AdenoCA	472	chr14	22004297	22016855	CG multiple-switch	22009132	22009429	AluJb	22013329	22013627	AluY	3900	c	82.011	184	3.19e-42
097a7d36-905b-72be-e050-11ac0d482c9a	Breast-AdenoCA	472	chr14	22004297	22016855	CG multiple-switch	22009437	22009718	AluYk2	22014761	22015055	AluY	5043	c	88.339	280	3.61e-96
097a7d36-905b-72be-e050-11ac0d482c9a	Breast-AdenoCA	472	chr14	22004297	22016855	CG multiple-switch	22009437	22009718	AluYk2	22015954	22016237	AluY	6236	c	87.943	279	6.04e-94
097a7d36-905b-72be-e050-11ac0d482c9a	Breast-AdenoCA	472	chr14	22004297	22016855	CG multiple-switch	22009437	22009718	AluYk2	22013329	22013627	AluY	3611	c	86.572	280	7.86e-88
097a7d36-905b-72be-e050-11ac0d482c9a	Breast-AdenoCA	472	chr14	22004297	22016855	CG multiple-switch	22009437	22009718	AluYk2	22013630	22013919	AluSz6	3912	c	75.627	266	1.1e-31
097a7d36-905b-72be-e050-11ac0d482c9a	Breast-AdenoCA	472	chr14	22004297	22016855	CG multiple-switch	22010269	22010578	AluSg4	22013329	22013627	AluY	2751	c	82.886	293	6.86e-74
097a7d36-905b-72be-e050-11ac0d482c9a	Breast-AdenoCA	472	chr14	22004297	22016855	CG multiple-switch	22010269	22010578	AluSg4	22016792	22017077	AluSg4	6214	c	84.337	245	1.16e-66
097a7d36-905b-72be-e050-11ac0d482c9a	Breast-AdenoCA	472	chr14	22004297	22016855	CG multiple-switch	22010269	22010578	AluSg4	22013630	22013919	AluSz6	3052	c	75.862	277	2.02e-34
097a7d36-905b-72be-e050-11ac0d482c9a	Breast-AdenoCA	472	chr14	22004297	22016855	CG multiple-switch	22010596	22010901	AluSx	22013329	22013627	AluY	2428	c	83.502	293	1.12e-76
097a7d36-905b-72be-e050-11ac0d482c9a	Breast-AdenoCA	472	chr14	22004297	22016855	CG multiple-switch	22010596	22010901	AluSx	22013630	22013919	AluSz6	2729	c	83.824	135	7.16e-34
097a7d36-905b-72be-e050-11ac0d482c9a	Breast-AdenoCA	472	chr14	22004297	22016855	CG multiple-switch	22012746	22013063	AluSp	22014761	22015055	AluY	1698	c	79.054	290	7.25e-54
097a7d36-905b-72be-e050-11ac0d482c9a	Breast-AdenoCA	472	chr14	22004297	22016855	CG multiple-switch	22012746	22013063	AluSp	22015954	22016237	AluY	2891	c	78.947	279	4.36e-51
097a7d36-905b-72be-e050-11ac0d482c9a	Breast-AdenoCA	472	chr14	22004297	22016855	CG multiple-switch	22012746	22013063	AluSp	22016792	22017077	AluSg4	3729	c	78.694	281	2.62e-48
097a7d36-905b-72be-e050-11ac0d482c9a	Breast-AdenoCA	478	chr14	50323604	50329789	C- or G- coord	50323555	50323858	AluJb	50326885	50327169	AluJb	3027	c	82.182	273	6.93e-66
097a7d36-905b-72be-e050-11ac0d482c9a	Breast-AdenoCA	484	chr14	75200463	75204988	C- or G- coord	75202600	75202768	AluSc	75203799	75204077	AluSz	1031	d	86.31	163	1.69e-48
097a7d36-905b-72be-e050-11ac0d482c9a	Breast-AdenoCA	492	chr15	43401685	43414945	CG multiple-switch	43401730	43402030	AluSc8	43407149	43407446	AluY	5119	d	87.413	283	2.5e-93
097a7d36-905b-72be-e050-11ac0d482c9a	Breast-AdenoCA	492	chr15	43401685	43414945	CG multiple-switch	43401730	43402030	AluSc8	43403210	43403513	AluSg7	1180	d	85.473	294	3.25e-87
097a7d36-905b-72be-e050-11ac0d482c9a	Breast-AdenoCA	492	chr15	43401685	43414945	CG multiple-switch	43401730	43402030	AluSc8	43405657	43405989	AluSg	3627	d	80.442	291	1.57e-60
097a7d36-905b-72be-e050-11ac0d482c9a	Breast-AdenoCA	492	chr15	43401685	43414945	CG multiple-switch	43401730	43402030	AluSc8	43405468	43405638	AluSx3	3438	d	86.061	156	4.45e-46
097a7d36-905b-72be-e050-11ac0d482c9a	Breast-AdenoCA	492	chr15	43401685	43414945	CG multiple-switch	43401730	43402030	AluSc8	43405029	43405180	AluSx3	2999	d	88.321	136	2.07e-44
097a7d36-905b-72be-e050-11ac0d482c9a	Breast-AdenoCA	492	chr15	43401685	43414945	CG multiple-switch	43405181	43405467	AluY	43412436	43412745	AluSx	6969	c	85.017	282	4.03e-81
097a7d36-905b-72be-e050-11ac0d482c9a	Breast-AdenoCA	492	chr15	43401685	43414945	CG multiple-switch	43409995	43410303	AluSc8	43412436	43412745	AluSx	2133	c	82.781	295	2.65e-73
097a7d36-905b-72be-e050-11ac0d482c9a	Breast-AdenoCA	506	chr15	71716865	71737696	coord with terminal CG	71733737	71734031	AluSg	71734626	71734919	AluSx	595	d	81.979	274	1.27e-65
097a7d36-905b-72be-e050-11ac0d482c9a	Breast-AdenoCA	509	chr15	76234412	76244194	CG multiple-switch	76240701	76240942	AluSx3	76241110	76241405	AluJr	168	d	75.248	195	1.23e-21
097a7d36-905b-72be-e050-11ac0d482c9a	Breast-AdenoCA	511	chr15	86095441	86106004	C- or G- coord	86104283	86104588	AluSq2	86105514	86105805	AluSx1	926	d	85.567	289	1.75e-86
097a7d36-905b-72be-e050-11ac0d482c9a	Breast-AdenoCA	511	chr15	86095441	86106004	C- or G- coord	86105514	86105805	AluSx1	86105914	86106244	AluSq2	109	c	79	280	1.75e-51
097a7d36-905b-72be-e050-11ac0d482c9a	Breast-AdenoCA	517	chr16	1402276	1412491	coord with terminal CG	1402969	1403276	AluSz	1410344	1410639	AluSx1	7068	d	81.57	281	1.19e-64
097a7d36-905b-72be-e050-11ac0d482c9a	Breast-AdenoCA	517	chr16	1402276	1412491	coord with terminal CG	1404333	1404610	AluSz	1408862	1409136	AluSg	4252	c	77.917	224	8.67e-36
097a7d36-905b-72be-e050-11ac0d482c9a	Breast-AdenoCA	517	chr16	1402276	1412491	coord with terminal CG	1407546	1407813	AluY	1411364	1411658	AluYm1	3551	d	90.494	262	9.85e-100
097a7d36-905b-72be-e050-11ac0d482c9a	Breast-AdenoCA	517	chr16	1402276	1412491	coord with terminal CG	1409272	1409568	AluSc8	1410344	1410639	AluSx1	776	d	77.061	272	9.23e-41
097a7d36-905b-72be-e050-11ac0d482c9a	Breast-AdenoCA	519	chr16	2501452	2531149	C- or G- coord	2504779	2505083	AluSx1	2508255	2508550	AluSq2	3172	c	80.065	293	2.84e-57
097a7d36-905b-72be-e050-11ac0d482c9a	Breast-AdenoCA	519	chr16	2501452	2531149	C- or G- coord	2513346	2513649	AluSz6	2529821	2530130	AluSg	16172	c	84.694	289	9.81e-82
097a7d36-905b-72be-e050-11ac0d482c9a	Breast-AdenoCA	522	chr16	20935285	20943499	C- or G- coord	20936519	20936811	AluSp	20937553	20937856	AluSc	742	d	83.803	279	8.79e-75
097a7d36-905b-72be-e050-11ac0d482c9a	Breast-AdenoCA	522	chr16	20935285	20943499	C- or G- coord	20937553	20937856	AluSc	20941169	20941467	AluSq2	3313	c	86.207	285	4.16e-88
097a7d36-905b-72be-e050-11ac0d482c9a	Breast-AdenoCA	522	chr16	20935285	20943499	C- or G- coord	20938682	20938948	AluSx1	20941169	20941467	AluSq2	2221	c	85.141	244	6.21e-71
097a7d36-905b-72be-e050-11ac0d482c9a	Breast-AdenoCA	522	chr16	20935285	20943499	C- or G- coord	20938682	20938948	AluSx1	20939724	20939904	AluSq2	776	c	88.971	135	6.43e-46
097a7d36-905b-72be-e050-11ac0d482c9a	Breast-AdenoCA	524	chr16	28312384	28340519	C- or G- coord	28315917	28316227	AluY	28318779	28319090	AluSz	2552	d	87.285	288	1.12e-93
097a7d36-905b-72be-e050-11ac0d482c9a	Breast-AdenoCA	524	chr16	28312384	28340519	C- or G- coord	28316525	28316832	AluSp	28335258	28335556	AluSp	18426	d	87.108	284	1.86e-91
097a7d36-905b-72be-e050-11ac0d482c9a	Breast-AdenoCA	524	chr16	28312384	28340519	C- or G- coord	28316525	28316832	AluSp	28338733	28339043	AluSp	21901	d	83.117	303	5.28e-77
097a7d36-905b-72be-e050-11ac0d482c9a	Breast-AdenoCA	524	chr16	28312384	28340519	C- or G- coord	28316525	28316832	AluSp	28324039	28324172	AluJr	7207	d	81.538	128	2.04e-26
097a7d36-905b-72be-e050-11ac0d482c9a	Breast-AdenoCA	524	chr16	28312384	28340519	C- or G- coord	28316843	28317161	AluSx1	28318779	28319090	AluSz	1618	d	82.555	310	2.55e-75
097a7d36-905b-72be-e050-11ac0d482c9a	Breast-AdenoCA	524	chr16	28312384	28340519	C- or G- coord	28318779	28319090	AluSz	28340278	28340577	AluSp	21188	c	85.274	288	1.14e-83
097a7d36-905b-72be-e050-11ac0d482c9a	Breast-AdenoCA	524	chr16	28312384	28340519	C- or G- coord	28318779	28319090	AluSz	28337544	28337683	AluSx	18454	c	88.406	136	3.36e-44
097a7d36-905b-72be-e050-11ac0d482c9a	Breast-AdenoCA	524	chr16	28312384	28340519	C- or G- coord	28319480	28319769	AluSx1	28339059	28339366	AluSx1	19290	d	82.246	272	8.41e-65
097a7d36-905b-72be-e050-11ac0d482c9a	Breast-AdenoCA	524	chr16	28312384	28340519	C- or G- coord	28319480	28319769	AluSx1	28326019	28326317	AluSx	6250	d	80.427	277	3.94e-58
097a7d36-905b-72be-e050-11ac0d482c9a	Breast-AdenoCA	524	chr16	28312384	28340519	C- or G- coord	28324173	28324466	AluSp	28340278	28340577	AluSp	15812	c	88.511	228	3.89e-78
097a7d36-905b-72be-e050-11ac0d482c9a	Breast-AdenoCA	524	chr16	28312384	28340519	C- or G- coord	28324173	28324466	AluSp	28327095	28327385	AluSz	2629	c	80.531	221	2.44e-45
097a7d36-905b-72be-e050-11ac0d482c9a	Breast-AdenoCA	524	chr16	28312384	28340519	C- or G- coord	28326019	28326317	AluSx	28327095	28327385	AluSz	778	c	80.783	278	8.75e-60
097a7d36-905b-72be-e050-11ac0d482c9a	Breast-AdenoCA	524	chr16	28312384	28340519	C- or G- coord	28337220	28337543	AluSx	28339059	28339366	AluSx1	1516	d	81.356	281	1.58e-62
097a7d36-905b-72be-e050-11ac0d482c9a	Breast-AdenoCA	525	chr16	28978168	28987629	C- or G- coord	28979436	28979746	AluSz	28987311	28987613	AluSz	7565	d	77.441	289	1.64e-44
097a7d36-905b-72be-e050-11ac0d482c9a	Breast-AdenoCA	525	chr16	28978168	28987629	C- or G- coord	28982015	28982170	FRAM	28987311	28987613	AluSz	5141	d	77.358	154	4.92e-22
097a7d36-905b-72be-e050-11ac0d482c9a	Breast-AdenoCA	525	chr16	28978168	28987629	C- or G- coord	28982494	28982800	AluSx1	28983533	28983834	AluSg7	733	c	82.566	297	7.23e-73
097a7d36-905b-72be-e050-11ac0d482c9a	Breast-AdenoCA	525	chr16	28978168	28987629	C- or G- coord	28983533	28983834	AluSg7	28984499	28984815	AluSz	665	d	80.952	244	3.4e-51
097a7d36-905b-72be-e050-11ac0d482c9a	Breast-AdenoCA	528	chr16	69845770	69863965	C- or G- coord	69847065	69847364	AluSp	69860189	69860496	AluSx3	12825	d	79.801	293	1.41e-57
097a7d36-905b-72be-e050-11ac0d482c9a	Breast-AdenoCA	528	chr16	69845770	69863965	C- or G- coord	69847065	69847364	AluSp	69860502	69860857	AluYm1	13138	d	83.594	125	2.45e-30
097a7d36-905b-72be-e050-11ac0d482c9a	Breast-AdenoCA	528	chr16	69845770	69863965	C- or G- coord	69849416	69849706	AluSg4	69852109	69852409	AluSx1	2403	c	85.305	275	7.94e-80
097a7d36-905b-72be-e050-11ac0d482c9a	Breast-AdenoCA	528	chr16	69845770	69863965	C- or G- coord	69849416	69849706	AluSg4	69854137	69854446	AluSz	4431	c	81.915	277	2.92e-64
097a7d36-905b-72be-e050-11ac0d482c9a	Breast-AdenoCA	528	chr16	69845770	69863965	C- or G- coord	69851152	69851452	AluSz	69859046	69859356	AluSx1	7594	d	82.061	257	2.35e-60
097a7d36-905b-72be-e050-11ac0d482c9a	Breast-AdenoCA	528	chr16	69845770	69863965	C- or G- coord	69854137	69854446	AluSz	69859046	69859356	AluSx1	4600	d	86.972	280	3.01e-89
097a7d36-905b-72be-e050-11ac0d482c9a	Breast-AdenoCA	528	chr16	69845770	69863965	C- or G- coord	69854137	69854446	AluSz	69856758	69857059	AluSz6	2312	d	84.286	270	1.11e-73
097a7d36-905b-72be-e050-11ac0d482c9a	Breast-AdenoCA	528	chr16	69845770	69863965	C- or G- coord	69857361	69857670	AluSz	69859046	69859356	AluSx1	1376	d	83.39	291	6.6e-76
097a7d36-905b-72be-e050-11ac0d482c9a	Breast-AdenoCA	528	chr16	69845770	69863965	C- or G- coord	69857361	69857670	AluSz	69859889	69860185	AluSq2	2219	d	82.192	286	4e-68
097a7d36-905b-72be-e050-11ac0d482c9a	Breast-AdenoCA	528	chr16	69845770	69863965	C- or G- coord	69859046	69859356	AluSx1	69862268	69862567	AluSp	2912	c	85.057	257	3.99e-73
097a7d36-905b-72be-e050-11ac0d482c9a	Breast-AdenoCA	538	chr17	16283268	16293526	CG multiple-switch	16283235	16283535	AluSg7	16290436	16290746	AluYk2	6901	d	85.762	296	1.79e-89
097a7d36-905b-72be-e050-11ac0d482c9a	Breast-AdenoCA	538	chr17	16283268	16293526	CG multiple-switch	16283235	16283535	AluSg7	16290757	16291066	AluSq2	7222	d	83.882	298	1.4e-80
097a7d36-905b-72be-e050-11ac0d482c9a	Breast-AdenoCA	538	chr17	16283268	16293526	CG multiple-switch	16283235	16283535	AluSg7	16292053	16292348	AluSc	8518	d	83.394	270	1.84e-69
097a7d36-905b-72be-e050-11ac0d482c9a	Breast-AdenoCA	538	chr17	16283268	16293526	CG multiple-switch	16283235	16283535	AluSg7	16283643	16283909	AluSp	108	d	84.436	250	6.62e-69
097a7d36-905b-72be-e050-11ac0d482c9a	Breast-AdenoCA	538	chr17	16283268	16293526	CG multiple-switch	16283643	16283909	AluSp	16293224	16293521	AluSp	9315	c	88.55	258	1.58e-89
097a7d36-905b-72be-e050-11ac0d482c9a	Breast-AdenoCA	538	chr17	16283268	16293526	CG multiple-switch	16283643	16283909	AluSp	16288986	16289307	AluSx1	5077	c	85.496	256	1.24e-75
097a7d36-905b-72be-e050-11ac0d482c9a	Breast-AdenoCA	538	chr17	16283268	16293526	CG multiple-switch	16288986	16289307	AluSx1	16290436	16290746	AluYk2	1129	d	85.256	304	6.9e-89
097a7d36-905b-72be-e050-11ac0d482c9a	Breast-AdenoCA	538	chr17	16283268	16293526	CG multiple-switch	16289308	16289604	AluYk3	16290436	16290746	AluYk2	832	d	86.242	295	3.79e-91
097a7d36-905b-72be-e050-11ac0d482c9a	Breast-AdenoCA	538	chr17	16283268	16293526	CG multiple-switch	16290436	16290746	AluYk2	16293224	16293521	AluSp	2478	c	83.389	295	4.06e-76
097a7d36-905b-72be-e050-11ac0d482c9a	Breast-AdenoCA	539	chr17	17484743	17496506	C- or G- coord	17487466	17487774	AluY	17489115	17489412	AluY	1341	d	88.699	289	2.49e-101
097a7d36-905b-72be-e050-11ac0d482c9a	Breast-AdenoCA	539	chr17	17484743	17496506	C- or G- coord	17488370	17488678	AluSx1	17492275	17492575	AluSp	3597	c	85.034	291	4.25e-84
097a7d36-905b-72be-e050-11ac0d482c9a	Breast-AdenoCA	542	chr17	30638002	30648203	C- or G- coord	30643908	30644191	AluSx	30644946	30645203	AluJo	755	d	78.333	170	2.39e-27
097a7d36-905b-72be-e050-11ac0d482c9a	Breast-AdenoCA	555	chr17	55145143	55150848	C- or G- coord	55148166	55148457	AluY	55150608	55150771	AluJb	2151	d	81.481	134	8.42e-29
097a7d36-905b-72be-e050-11ac0d482c9a	Breast-AdenoCA	556	chr17	56492663	56510473	CG single-switch	56496366	56496664	AluYk3	56505739	56506035	AluY	9075	d	89.865	294	5.1e-109
097a7d36-905b-72be-e050-11ac0d482c9a	Breast-AdenoCA	556	chr17	56492663	56510473	CG single-switch	56496366	56496664	AluYk3	56502478	56502783	AluSp	5814	d	83.713	294	1.91e-78
097a7d36-905b-72be-e050-11ac0d482c9a	Breast-AdenoCA	559	chr17	72959622	72968114	CG multiple-switch	72961733	72962041	AluSq	72966006	72966311	AluSp	3965	c	87.018	276	1.55e-88
097a7d36-905b-72be-e050-11ac0d482c9a	Breast-AdenoCA	559	chr17	72959622	72968114	CG multiple-switch	72961733	72962041	AluSq	72965290	72965580	AluY	3249	c	84.211	274	1.22e-74
097a7d36-905b-72be-e050-11ac0d482c9a	Breast-AdenoCA	559	chr17	72959622	72968114	CG multiple-switch	72963054	72963351	AluSx4	72966006	72966311	AluSp	2655	c	82.305	235	9.37e-56
097a7d36-905b-72be-e050-11ac0d482c9a	Breast-AdenoCA	559	chr17	72959622	72968114	CG multiple-switch	72963663	72963926	AluJr	72965689	72965995	AluJo	1763	c	78.431	198	1.43e-33
097a7d36-905b-72be-e050-11ac0d482c9a	Breast-AdenoCA	559	chr17	72959622	72968114	CG multiple-switch	72963927	72964203	AluJo	72965689	72965995	AluJo	1486	c	83.026	262	3.1e-65
097a7d36-905b-72be-e050-11ac0d482c9a	Breast-AdenoCA	567	chr17	80054043	80064882	CG single-switch	80060477	80060784	AluSq2	80062407	80062713	AluY	1623	c	85.284	293	1.05e-85
097a7d36-905b-72be-e050-11ac0d482c9a	Breast-AdenoCA	568	chr17	80279400	80294878	coord with terminal CG	80284199	80284512	AluJb	80294146	80294455	AluSx	9634	c	76.753	251	6.88e-35
097a7d36-905b-72be-e050-11ac0d482c9a	Breast-AdenoCA	568	chr17	80279400	80294878	coord with terminal CG	80289734	80290042	AluSp	80293621	80293918	AluY	3579	c	81.395	295	1.08e-67
097a7d36-905b-72be-e050-11ac0d482c9a	Breast-AdenoCA	571	chr18	19012411	19028925	CG multiple-switch	19012658	19012966	AluSx	19014154	19014443	AluSz	1188	d	83.986	278	4.42e-75
097a7d36-905b-72be-e050-11ac0d482c9a	Breast-AdenoCA	571	chr18	19012411	19028925	CG multiple-switch	19018638	19018950	AluY	19026003	19026283	AluSx	7053	c	84.783	269	3.46e-76
097a7d36-905b-72be-e050-11ac0d482c9a	Breast-AdenoCA	571	chr18	19012411	19028925	CG multiple-switch	19022864	19023165	AluSz	19025154	19025465	AluSp	1989	d	80.272	284	2.05e-58
097a7d36-905b-72be-e050-11ac0d482c9a	Breast-AdenoCA	571	chr18	19012411	19028925	CG multiple-switch	19023170	19023467	AluSx	19027843	19028134	AluSz	4376	d	77.377	283	4.47e-40
097a7d36-905b-72be-e050-11ac0d482c9a	Breast-AdenoCA	578	chr18	45635527	45646309	C- or G- coord	45640692	45641007	AluSx1	45644367	45644668	AluSz	3360	c	83.793	281	5.14e-75
097a7d36-905b-72be-e050-11ac0d482c9a	Breast-AdenoCA	578	chr18	45635527	45646309	C- or G- coord	45640692	45641007	AluSx1	45641621	45641908	AluYc	614	c	80.345	275	1.14e-56
097a7d36-905b-72be-e050-11ac0d482c9a	Breast-AdenoCA	593	chr19	10647863	10658223	CG multiple-switch	10647632	10647928	AluSq	10648273	10648583	AluSx1	345	c	83.275	284	7.7e-74
097a7d36-905b-72be-e050-11ac0d482c9a	Breast-AdenoCA	593	chr19	10647863	10658223	CG multiple-switch	10647632	10647928	AluSq	10657010	10657328	AluSx1	9082	c	80.339	284	2.83e-58
097a7d36-905b-72be-e050-11ac0d482c9a	Breast-AdenoCA	593	chr19	10647863	10658223	CG multiple-switch	10650476	10650658	AluYk3	10652928	10653225	AluY	2270	d	83	181	1.33e-44
097a7d36-905b-72be-e050-11ac0d482c9a	Breast-AdenoCA	593	chr19	10647863	10658223	CG multiple-switch	10650476	10650658	AluYk3	10650803	10651103	AluSp	145	d	80.412	172	1.75e-33
097a7d36-905b-72be-e050-11ac0d482c9a	Breast-AdenoCA	593	chr19	10647863	10658223	CG multiple-switch	10650476	10650658	AluYk3	10651788	10652089	AluSx	1130	d	79.348	165	4.9e-29
097a7d36-905b-72be-e050-11ac0d482c9a	Breast-AdenoCA	593	chr19	10647863	10658223	CG multiple-switch	10650803	10651103	AluSp	10657010	10657328	AluSx1	5907	c	84.231	250	2.83e-68
097a7d36-905b-72be-e050-11ac0d482c9a	Breast-AdenoCA	593	chr19	10647863	10658223	CG multiple-switch	10651382	10651672	AluSz	10657010	10657328	AluSx1	5338	c	75.676	276	2.87e-33
097a7d36-905b-72be-e050-11ac0d482c9a	Breast-AdenoCA	593	chr19	10647863	10658223	CG multiple-switch	10652450	10652761	AluSq2	10657010	10657328	AluSx1	4249	c	79.87	297	2.98e-58
097a7d36-905b-72be-e050-11ac0d482c9a	Breast-AdenoCA	594	chr19	11265763	11274559	C- or G- coord	11265580	11265813	AluSx1	11272237	11272523	AluSx	6424	c	82.403	230	1.28e-55
097a7d36-905b-72be-e050-11ac0d482c9a	Breast-AdenoCA	594	chr19	11265763	11274559	C- or G- coord	11265580	11265813	AluSx1	11271321	11271511	AluSp	5508	c	88.618	121	1.7e-39
097a7d36-905b-72be-e050-11ac0d482c9a	Breast-AdenoCA	594	chr19	11265763	11274559	C- or G- coord	11267834	11268155	AluSp	11268877	11269188	AluSp	722	d	91.401	310	2.72e-123
097a7d36-905b-72be-e050-11ac0d482c9a	Breast-AdenoCA	594	chr19	11265763	11274559	C- or G- coord	11267834	11268155	AluSp	11270047	11270354	AluSx	1892	d	87.732	266	7.96e-89
097a7d36-905b-72be-e050-11ac0d482c9a	Breast-AdenoCA	594	chr19	11265763	11274559	C- or G- coord	11267834	11268155	AluSp	11269743	11270042	AluSc	1588	d	85.263	279	1.34e-81
097a7d36-905b-72be-e050-11ac0d482c9a	Breast-AdenoCA	594	chr19	11265763	11274559	C- or G- coord	11267834	11268155	AluSp	11274123	11274429	AluSx1	5968	d	80.592	296	2.97e-63
097a7d36-905b-72be-e050-11ac0d482c9a	Breast-AdenoCA	594	chr19	11265763	11274559	C- or G- coord	11268877	11269188	AluSp	11272109	11272224	AluSp	2921	c	91.304	114	3.82e-42
097a7d36-905b-72be-e050-11ac0d482c9a	Breast-AdenoCA	594	chr19	11265763	11274559	C- or G- coord	11269396	11269690	AluJb	11269743	11270042	AluSc	53	d	75.862	277	6.07e-35
097a7d36-905b-72be-e050-11ac0d482c9a	Breast-AdenoCA	594	chr19	11265763	11274559	C- or G- coord	11270047	11270354	AluSx	11272237	11272523	AluSx	1883	c	81.439	258	1.03e-57
097a7d36-905b-72be-e050-11ac0d482c9a	Breast-AdenoCA	594	chr19	11265763	11274559	C- or G- coord	11271812	11272108	AluY	11274123	11274429	AluSx1	2015	d	83.333	285	7.47e-74
097a7d36-905b-72be-e050-11ac0d482c9a	Breast-AdenoCA	594	chr19	11265763	11274559	C- or G- coord	11272109	11272224	AluSp	11274123	11274429	AluSx1	1899	d	87.273	104	1.74e-31
097a7d36-905b-72be-e050-11ac0d482c9a	Breast-AdenoCA	595	chr19	13008501	13015813	coord with terminal CG	13011712	13011983	AluYc	13013895	13014204	AluYm1	1912	c	88.256	268	1.67e-92
097a7d36-905b-72be-e050-11ac0d482c9a	Breast-AdenoCA	595	chr19	13008501	13015813	coord with terminal CG	13012039	13012203	AluSq2	13012418	13012729	AluSq2	215	c	84.81	157	2.92e-43
097a7d36-905b-72be-e050-11ac0d482c9a	Breast-AdenoCA	605	chr19	37886789	37901213	CG multiple-switch	37887427	37887727	AluSc	37887759	37888050	AluSc	32	d	90.411	289	2.61e-110
097a7d36-905b-72be-e050-11ac0d482c9a	Breast-AdenoCA	608	chr19	41739379	41752376	CG single-switch	41741821	41741954	AluSx	41743160	41743447	AluSz	1206	c	85.981	105	3.02e-29
097a7d36-905b-72be-e050-11ac0d482c9a	Breast-AdenoCA	608	chr19	41739379	41752376	CG single-switch	41741955	41742257	AluSz	41750840	41751118	AluSx4	8583	c	82.069	269	6.84e-64
097a7d36-905b-72be-e050-11ac0d482c9a	Breast-AdenoCA	608	chr19	41739379	41752376	CG single-switch	41742404	41742711	AluSx	41750840	41751118	AluSx4	8129	c	78.966	267	3.31e-47
097a7d36-905b-72be-e050-11ac0d482c9a	Breast-AdenoCA	608	chr19	41739379	41752376	CG single-switch	41743160	41743447	AluSz	41749043	41749336	AluSz6	5596	d	83.462	257	1.08e-66
097a7d36-905b-72be-e050-11ac0d482c9a	Breast-AdenoCA	608	chr19	41739379	41752376	CG single-switch	41743160	41743447	AluSz	41749829	41750139	AluJb	6382	d	81.295	273	1.4e-60
097a7d36-905b-72be-e050-11ac0d482c9a	Breast-AdenoCA	609	chr19	44929370	44958172	C- or G- coord	44937937	44938189	AluSc8	44954544	44954862	AluY	16355	d	82.47	234	5.99e-56
097a7d36-905b-72be-e050-11ac0d482c9a	Breast-AdenoCA	611	chr19	45420482	45423266	C- or G- coord	45420954	45421245	AluSx	45422977	45423282	AluSz	1732	c	81.544	290	1.53e-66
097a7d36-905b-72be-e050-11ac0d482c9a	Breast-AdenoCA	611	chr19	45420482	45423266	C- or G- coord	45421248	45421538	AluSg	45422977	45423282	AluSz	1439	c	82.4	245	2.57e-59
097a7d36-905b-72be-e050-11ac0d482c9a	Breast-AdenoCA	612	chr19	45588419	45595308	C- or G- coord	45588924	45589117	AluSz	45590096	45590402	AluSg	979	c	84.324	181	8.93e-49
097a7d36-905b-72be-e050-11ac0d482c9a	Breast-AdenoCA	614	chr19	52919272	52952275	CG multiple-switch	52920875	52921168	AluSz	52943752	52944048	AluSx1	22584	d	81.206	279	7.11e-62
097a7d36-905b-72be-e050-11ac0d482c9a	Breast-AdenoCA	614	chr19	52919272	52952275	CG multiple-switch	52920875	52921168	AluSz	52926952	52927250	AluY	5784	d	78.947	279	9.33e-51
097a7d36-905b-72be-e050-11ac0d482c9a	Breast-AdenoCA	614	chr19	52919272	52952275	CG multiple-switch	52921241	52921535	AluSx	52943041	52943340	AluSp	21506	d	80.364	270	3.34e-55
097a7d36-905b-72be-e050-11ac0d482c9a	Breast-AdenoCA	614	chr19	52919272	52952275	CG multiple-switch	52921241	52921535	AluSx	52951387	52951662	AluSz	29852	d	79.181	273	1.21e-49
097a7d36-905b-72be-e050-11ac0d482c9a	Breast-AdenoCA	614	chr19	52919272	52952275	CG multiple-switch	52921241	52921535	AluSx	52942715	52943029	AluY	21180	d	78.621	270	9.43e-46
097a7d36-905b-72be-e050-11ac0d482c9a	Breast-AdenoCA	614	chr19	52919272	52952275	CG multiple-switch	52926250	52926538	AluSx	52926952	52927250	AluY	414	d	82.746	278	1.49e-68
097a7d36-905b-72be-e050-11ac0d482c9a	Breast-AdenoCA	614	chr19	52919272	52952275	CG multiple-switch	52926952	52927250	AluY	52931780	52932088	AluSc	4530	c	87.372	286	1.49e-93
097a7d36-905b-72be-e050-11ac0d482c9a	Breast-AdenoCA	614	chr19	52919272	52952275	CG multiple-switch	52926952	52927250	AluY	52939180	52939490	AluY	11930	c	87.368	281	6.94e-92
097a7d36-905b-72be-e050-11ac0d482c9a	Breast-AdenoCA	614	chr19	52919272	52952275	CG multiple-switch	52926952	52927250	AluY	52933267	52933568	AluSx1	6017	c	82.943	293	5.52e-73
097a7d36-905b-72be-e050-11ac0d482c9a	Breast-AdenoCA	614	chr19	52919272	52952275	CG multiple-switch	52926952	52927250	AluY	52944153	52944455	AluSc8	16903	c	83.895	263	1.19e-69
097a7d36-905b-72be-e050-11ac0d482c9a	Breast-AdenoCA	614	chr19	52919272	52952275	CG multiple-switch	52926952	52927250	AluY	52932846	52933147	AluSq2	5596	c	81.419	290	1.2e-64
097a7d36-905b-72be-e050-11ac0d482c9a	Breast-AdenoCA	614	chr19	52919272	52952275	CG multiple-switch	52926952	52927250	AluY	52938749	52939057	AluJr	11499	c	77.133	286	5.76e-43
097a7d36-905b-72be-e050-11ac0d482c9a	Breast-AdenoCA	614	chr19	52919272	52952275	CG multiple-switch	52928656	52928963	AluSp	52951387	52951662	AluSz	22424	d	79.932	274	1.63e-53
097a7d36-905b-72be-e050-11ac0d482c9a	Breast-AdenoCA	614	chr19	52919272	52952275	CG multiple-switch	52930958	52931243	AluYc	52931780	52932088	AluSc	537	c	82.55	284	1.47e-68
097a7d36-905b-72be-e050-11ac0d482c9a	Breast-AdenoCA	614	chr19	52919272	52952275	CG multiple-switch	52930958	52931243	AluYc	52936638	52936917	AluY	5395	c	82.857	266	8.87e-66
097a7d36-905b-72be-e050-11ac0d482c9a	Breast-AdenoCA	614	chr19	52919272	52952275	CG multiple-switch	52930958	52931243	AluYc	52933267	52933568	AluSx1	2024	c	78.808	284	3.26e-50
097a7d36-905b-72be-e050-11ac0d482c9a	Breast-AdenoCA	614	chr19	52919272	52952275	CG multiple-switch	52931377	52931675	AluSx	52931780	52932088	AluSc	105	c	87.719	223	1.98e-72
097a7d36-905b-72be-e050-11ac0d482c9a	Breast-AdenoCA	614	chr19	52919272	52952275	CG multiple-switch	52931377	52931675	AluSx	52944153	52944455	AluSc8	12478	c	80.297	259	7.34e-52
097a7d36-905b-72be-e050-11ac0d482c9a	Breast-AdenoCA	614	chr19	52919272	52952275	CG multiple-switch	52931377	52931675	AluSx	52939180	52939490	AluY	7505	c	77.377	294	4.45e-44
097a7d36-905b-72be-e050-11ac0d482c9a	Breast-AdenoCA	614	chr19	52919272	52952275	CG multiple-switch	52931780	52932088	AluSc	52937467	52937743	AluYc	5379	d	79.479	275	9.83e-51
097a7d36-905b-72be-e050-11ac0d482c9a	Breast-AdenoCA	614	chr19	52919272	52952275	CG multiple-switch	52931780	52932088	AluSc	52936214	52936517	AluJb	4126	d	77.922	300	4.58e-49
097a7d36-905b-72be-e050-11ac0d482c9a	Breast-AdenoCA	614	chr19	52919272	52952275	CG multiple-switch	52932846	52933147	AluSq2	52943041	52943340	AluSp	9894	d	81.967	298	4.34e-69
097a7d36-905b-72be-e050-11ac0d482c9a	Breast-AdenoCA	614	chr19	52919272	52952275	CG multiple-switch	52932846	52933147	AluSq2	52951387	52951662	AluSz	18240	d	82.456	264	4.37e-64
097a7d36-905b-72be-e050-11ac0d482c9a	Breast-AdenoCA	614	chr19	52919272	52952275	CG multiple-switch	52932846	52933147	AluSq2	52942715	52943029	AluY	9568	d	76.052	289	2.73e-36
097a7d36-905b-72be-e050-11ac0d482c9a	Breast-AdenoCA	614	chr19	52919272	52952275	CG multiple-switch	52933267	52933568	AluSx1	52943752	52944048	AluSx1	10184	d	83.448	285	4.31e-74
097a7d36-905b-72be-e050-11ac0d482c9a	Breast-AdenoCA	614	chr19	52919272	52952275	CG multiple-switch	52933267	52933568	AluSx1	52946758	52947020	AluSx4	13190	d	81.061	259	2.65e-56
097a7d36-905b-72be-e050-11ac0d482c9a	Breast-AdenoCA	614	chr19	52919272	52952275	CG multiple-switch	52933267	52933568	AluSx1	52937785	52938006	AluSx	4217	d	81.567	212	7.47e-47
097a7d36-905b-72be-e050-11ac0d482c9a	Breast-AdenoCA	614	chr19	52919272	52952275	CG multiple-switch	52933267	52933568	AluSx1	52937467	52937743	AluYc	3899	d	77.667	268	9.74e-41
097a7d36-905b-72be-e050-11ac0d482c9a	Breast-AdenoCA	614	chr19	52919272	52952275	CG multiple-switch	52933803	52934098	AluSg4	52943041	52943340	AluSp	8943	d	82.095	284	2.56e-66
097a7d36-905b-72be-e050-11ac0d482c9a	Breast-AdenoCA	614	chr19	52919272	52952275	CG multiple-switch	52934099	52934403	AluSx3	52946758	52947020	AluSx4	12355	d	83.712	259	1.58e-68
097a7d36-905b-72be-e050-11ac0d482c9a	Breast-AdenoCA	614	chr19	52919272	52952275	CG multiple-switch	52934099	52934403	AluSx3	52940590	52940873	AluSx3	6187	d	79.496	267	9.7e-51
097a7d36-905b-72be-e050-11ac0d482c9a	Breast-AdenoCA	614	chr19	52919272	52952275	CG multiple-switch	52935875	52936182	AluSx3	52943752	52944048	AluSx1	7570	d	82.886	292	2.05e-72
097a7d36-905b-72be-e050-11ac0d482c9a	Breast-AdenoCA	614	chr19	52919272	52952275	CG multiple-switch	52935875	52936182	AluSx3	52943041	52943340	AluSp	6859	d	84.064	245	3.45e-65
097a7d36-905b-72be-e050-11ac0d482c9a	Breast-AdenoCA	614	chr19	52919272	52952275	CG multiple-switch	52935875	52936182	AluSx3	52946758	52947020	AluSx4	10576	d	82.692	256	5.77e-63
097a7d36-905b-72be-e050-11ac0d482c9a	Breast-AdenoCA	614	chr19	52919272	52952275	CG multiple-switch	52935875	52936182	AluSx3	52942715	52943029	AluY	6533	d	80.696	297	5.77e-63
097a7d36-905b-72be-e050-11ac0d482c9a	Breast-AdenoCA	614	chr19	52919272	52952275	CG multiple-switch	52935875	52936182	AluSx3	52951387	52951662	AluSz	15205	d	80.272	274	1.26e-54
097a7d36-905b-72be-e050-11ac0d482c9a	Breast-AdenoCA	614	chr19	52919272	52952275	CG multiple-switch	52935875	52936182	AluSx3	52937467	52937743	AluYc	1285	d	80.198	271	4.53e-54
097a7d36-905b-72be-e050-11ac0d482c9a	Breast-AdenoCA	614	chr19	52919272	52952275	CG multiple-switch	52936638	52936917	AluY	52943752	52944048	AluSx1	6835	d	82.353	268	4.04e-64
097a7d36-905b-72be-e050-11ac0d482c9a	Breast-AdenoCA	614	chr19	52919272	52952275	CG multiple-switch	52936638	52936917	AluY	52942715	52943029	AluY	5798	d	79.795	274	5.3e-53
097a7d36-905b-72be-e050-11ac0d482c9a	Breast-AdenoCA	614	chr19	52919272	52952275	CG multiple-switch	52936638	52936917	AluY	52943041	52943340	AluSp	6124	d	79.297	252	6.9e-47
097a7d36-905b-72be-e050-11ac0d482c9a	Breast-AdenoCA	614	chr19	52919272	52952275	CG multiple-switch	52936638	52936917	AluY	52951387	52951662	AluSz	14470	d	78.014	260	8.99e-41
097a7d36-905b-72be-e050-11ac0d482c9a	Breast-AdenoCA	614	chr19	52919272	52952275	CG multiple-switch	52936638	52936917	AluY	52944488	52944781	AluJo	7571	d	75.547	267	7.05e-32
097a7d36-905b-72be-e050-11ac0d482c9a	Breast-AdenoCA	614	chr19	52919272	52952275	CG multiple-switch	52937467	52937743	AluYc	52948451	52948749	AluSz	10708	c	85.517	144	3.2e-40
097a7d36-905b-72be-e050-11ac0d482c9a	Breast-AdenoCA	614	chr19	52919272	52952275	CG multiple-switch	52937467	52937743	AluYc	52944153	52944455	AluSc8	6410	c	76.471	254	1.94e-32
097a7d36-905b-72be-e050-11ac0d482c9a	Breast-AdenoCA	614	chr19	52919272	52952275	CG multiple-switch	52938749	52939057	AluJr	52943752	52944048	AluSx1	4695	d	77.049	295	5.96e-43
097a7d36-905b-72be-e050-11ac0d482c9a	Breast-AdenoCA	621	chr19	58807908	58811663	C- or G- coord	58808317	58808624	AluSz6	58810483	58810777	AluY	1859	c	82.23	282	4.56e-68
097a7d36-905b-72be-e050-11ac0d482c9a	Breast-AdenoCA	621	chr19	58807908	58811663	C- or G- coord	58809385	58809694	AluYf1	58810854	58811150	AluYk3	1160	d	86.054	292	9.6e-90
097a7d36-905b-72be-e050-11ac0d482c9a	Breast-AdenoCA	621	chr19	58807908	58811663	C- or G- coord	58810483	58810777	AluY	58810854	58811150	AluYk3	77	d	89.761	292	4.12e-108
097a7d36-905b-72be-e050-11ac0d482c9a	Breast-AdenoCA	624	chr20	3817770	3820757	C- or G- coord	3818652	3818948	AluSx	3819061	3819369	AluSq2	113	c	86.909	274	3.66e-88
097a7d36-905b-72be-e050-11ac0d482c9a	Breast-AdenoCA	631	chr20	32007427	32024037	CG multiple-switch	32007726	32008029	AluSx	32013973	32014275	AluSx	5944	d	86.333	295	8.2e-91
097a7d36-905b-72be-e050-11ac0d482c9a	Breast-AdenoCA	631	chr20	32007427	32024037	CG multiple-switch	32007726	32008029	AluSx	32014286	32014587	AluSz	6257	d	87.97	263	4.94e-88
097a7d36-905b-72be-e050-11ac0d482c9a	Breast-AdenoCA	631	chr20	32007427	32024037	CG multiple-switch	32007726	32008029	AluSx	32019272	32019568	AluSx3	11243	d	84.459	292	8.32e-81
097a7d36-905b-72be-e050-11ac0d482c9a	Breast-AdenoCA	631	chr20	32007427	32024037	CG multiple-switch	32007726	32008029	AluSx	32016565	32016860	AluSx1	8536	d	83.737	288	6.48e-77
097a7d36-905b-72be-e050-11ac0d482c9a	Breast-AdenoCA	631	chr20	32007427	32024037	CG multiple-switch	32007726	32008029	AluSx	32009967	32010274	AluSc	1938	d	83.498	297	6.48e-77
097a7d36-905b-72be-e050-11ac0d482c9a	Breast-AdenoCA	631	chr20	32007427	32024037	CG multiple-switch	32007726	32008029	AluSx	32008504	32008817	AluSx1	475	d	83.502	291	2.33e-76
097a7d36-905b-72be-e050-11ac0d482c9a	Breast-AdenoCA	631	chr20	32007427	32024037	CG multiple-switch	32007726	32008029	AluSx	32018473	32018769	AluSx	10444	d	83.276	289	3.9e-74
097a7d36-905b-72be-e050-11ac0d482c9a	Breast-AdenoCA	631	chr20	32007427	32024037	CG multiple-switch	32007726	32008029	AluSx	32017176	32017463	AluSp	9147	d	84.716	220	3.08e-60
097a7d36-905b-72be-e050-11ac0d482c9a	Breast-AdenoCA	631	chr20	32007427	32024037	CG multiple-switch	32009136	32009447	AluSp	32022789	32023097	AluSx	13342	c	87.291	296	2.33e-96
097a7d36-905b-72be-e050-11ac0d482c9a	Breast-AdenoCA	631	chr20	32007427	32024037	CG multiple-switch	32009136	32009447	AluSp	32018087	32018381	AluSx	8640	c	83.117	292	1.11e-74
097a7d36-905b-72be-e050-11ac0d482c9a	Breast-AdenoCA	631	chr20	32007427	32024037	CG multiple-switch	32009136	32009447	AluSp	32020742	32021035	AluSx1	11295	c	83.86	280	4.01e-74
097a7d36-905b-72be-e050-11ac0d482c9a	Breast-AdenoCA	631	chr20	32007427	32024037	CG multiple-switch	32009136	32009447	AluSp	32016385	32016564	AluJr	6938	c	77.193	165	7.19e-22
097a7d36-905b-72be-e050-11ac0d482c9a	Breast-AdenoCA	631	chr20	32007427	32024037	CG multiple-switch	32009481	32009787	AluJo	32022789	32023097	AluSx	13002	c	82.609	295	1.83e-72
097a7d36-905b-72be-e050-11ac0d482c9a	Breast-AdenoCA	631	chr20	32007427	32024037	CG multiple-switch	32009481	32009787	AluJo	32020742	32021035	AluSx1	10955	c	78.498	290	6.78e-52
[truncated: 7,974 more rows]

## Sheet: SINE_MIR
Tumor_Sample_Barcode	cancer_type	StrainCluster_ID	Chromosome	Cluster_start	Cluster_end	CG_cluster_classification>3mutations	TE_x_start	TE_x_end	TE_x	TE_y_start	TE_y_end	TE_y	distance	type	pident	length	evalue
448fe471-3f4e-4dc8-a4e0-6f147dc93abe	Bladder-TCC	354	chr12	76344217	76364659	C- or G- coord	76352108	76352324	MIR	76352411	76352595	MIR	87	c	91.071	166	2.1e-63
ddc7377d-82c3-480a-be3c-3d1da52c77d4	Breast-AdenoCA	176	chr12	65547222	65568279	coord with terminal CG	65547441	65547619	MIRc	65552300	65552491	MIRc	4681	d	100	176	5.8e-94
fc8130df-8ec8-5b1e-e040-11ac0d485e06	Breast-AdenoCA	5	chr1	153387235	153425601	C- or G- coord	153389112	153389264	MIR3	153412179	153412336	MIR3	22915	c	89.262	147	3.82e-51
fc8130df-8ec8-5b1e-e040-11ac0d485e06	Breast-AdenoCA	5	chr1	153387235	153425601	C- or G- coord	153400344	153400589	MIRc	153417676	153417919	MIRc	17087	d	94.979	238	3.47e-108
dfa20d2d-1ba3-476a-b4b9-21d21470bee2	Head-SCC	134	chr2	102185676	102240405	CG multiple-switch	102213412	102213533	MIRb	102214719	102214921	MIR	1186	c	97.115	103	8.28e-49

## Sheet: LINE_CR1
Tumor_Sample_Barcode	cancer_type	StrainCluster_ID	Chromosome	Cluster_start	Cluster_end	CG_cluster_classification>3mutations	TE_x_start	TE_x_end	TE_x	TE_y_start	TE_y_end	TE_y	distance	type	pident	length	evalue
fc9f6cb0-ceb9-790d-e040-11ac0c480ad1	Breast-AdenoCA	19	chr7	132356539	132381818	coord with terminal CG	132364654	132364849	Plat_L3	132365972	132366155	L3	1123	d	89.437	137	4.05e-48

## Sheet: LINE_L1
Tumor_Sample_Barcode	cancer_type	StrainCluster_ID	Chromosome	Cluster_start	Cluster_end	CG_cluster_classification>3mutations	TE_x_start	TE_x_end	TE_x	TE_y_start	TE_y_end	TE_y	distance	type	pident	length	evalue
301d6ce3-4099-4c1d-8e50-c04b7ce91450	Bladder-TCC	135	chr6	57978815	57993832	CG single-switch	57989123	57990382	L1PA4	57993759	57996631	L1PA4	3377	d	90.647	1238	0
301d6ce3-4099-4c1d-8e50-c04b7ce91450	Bladder-TCC	135	chr6	57978815	57993832	CG single-switch	57989123	57990382	L1PA4	57990572	57991336	L1P1	190	d	91.979	746	0
301d6ce3-4099-4c1d-8e50-c04b7ce91450	Bladder-TCC	207	chr11	14820245	14827485	C- or G- coord	14817430	14821784	L1PA7	14827361	14827716	L1PA7	5577	d	91.279	340	1.29e-133
301d6ce3-4099-4c1d-8e50-c04b7ce91450	Bladder-TCC	212	chr11	72616881	72625832	CG single-switch	72616325	72618643	L1PA6	72625359	72626585	L1PA12	6716	d	81.707	1197	0
448fe471-3f4e-4dc8-a4e0-6f147dc93abe	Bladder-TCC	36	chr1	186521781	186522235	CG multiple-switch	186520879	186521887	L1M2	186521900	186522056	L1M2	13	d	92.105	151	2.03e-59
45a7949d-e63f-4956-866c-df51257032de	Bladder-TCC	54	chr3	192061304	192083999	coord with terminal CG	192080029	192080294	L1PA6	192080791	192081040	L1PA5	497	d	90	239	1.01e-88
94108975-b7a0-40ba-ad39-e44cc62e8cc0	Bladder-TCC	191	chr8	110065464	110087659	CG multiple-switch	110069355	110070206	L1PA8	110079144	110079664	L1PA5	8938	c	82.107	484	1.92e-116
94108975-b7a0-40ba-ad39-e44cc62e8cc0	Bladder-TCC	311	chr19	45552944	45559107	coord with terminal CG	45553542	45553657	L1M4	45554277	45554396	L1M4	620	c	96.46	112	9.83e-53
b73523d7-f5a5-4140-8537-4df4d1ecf465	Bladder-TCC	216	chr8	60363502	60367544	C- or G- coord	60365332	60366204	L1ME1	60366362	60366640	L1MC	158	d	93.846	257	5.45e-112
b73523d7-f5a5-4140-8537-4df4d1ecf465	Bladder-TCC	216	chr8	60363502	60367544	C- or G- coord	60366063	60366221	L1MD	60366362	60366640	L1MC	141	d	93.75	157	3.57e-67
b73523d7-f5a5-4140-8537-4df4d1ecf465	Bladder-TCC	414	chr22	40535520	40545909	coord with terminal CG	40535948	40536101	L1M5	40538850	40539151	L1ME3	2749	d	95.556	134	1.97e-60
cda1a403-16b6-487c-a82a-c377d1d0f89d	Bladder-TCC	86	chr3	48475948	48482307	C- or G- coord	48479608	48479741	L1MB7	48481062	48481182	L1MB8	1321	c	93.277	118	2.08e-49
cda1a403-16b6-487c-a82a-c377d1d0f89d	Bladder-TCC	133	chr4	159359147	159392535	CG multiple-switch	159372196	159373421	L1PA8	159384341	159388677	L1PA5	10920	c	86.834	669	0
01658141-8398-4585-9f0f-8355dd9b0604	Breast-AdenoCA	89	chr10	37695121	37716536	C- or G- coord	37696074	37698243	L1PA6	37714367	37714775	L1PA8	16124	c	81.013	372	1.82e-81
097a7d36-905b-72be-e050-11ac0d482c9a	Breast-AdenoCA	679	chrX	75236598	75255345	coord with terminal CG	75239633	75241675	L1PA5	75254167	75259903	L1PA8	12492	c	84.994	838	0
097a7d36-905b-72be-e050-11ac0d482c9a	Breast-AdenoCA	679	chrX	75236598	75255345	coord with terminal CG	75239633	75241675	L1PA5	75253071	75253863	L1PA8	11396	c	82.642	772	0
097a7d36-905b-72be-e050-11ac0d482c9a	Breast-AdenoCA	679	chrX	75236598	75255345	coord with terminal CG	75245678	75248428	L1PA8A	75254167	75259903	L1PA8	5739	c	81.011	1592	0
097a7d36-905b-72be-e050-11ac0d482c9a	Breast-AdenoCA	679	chrX	75236598	75255345	coord with terminal CG	75248437	75249087	L1PA8A	75253071	75253863	L1PA8	3984	c	83.784	513	3.52e-140
418e916b-7a4e-4fab-8616-15dcec4d79f8	Breast-AdenoCA	6	chr5	8628139	8651612	coord with terminal CG	8630071	8632958	L1PA6	8633354	8634345	L1PA17	396	c	76.133	649	1.13e-92
418e916b-7a4e-4fab-8616-15dcec4d79f8	Breast-AdenoCA	6	chr5	8628139	8651612	coord with terminal CG	8633354	8634345	L1PA17	8640196	8640642	L1PA16	5851	d	83.333	146	9.03e-35
41f140b8-72b9-4ae3-8b25-6144d9f94d0f	Breast-AdenoCA	28	chr6	170650525	170664952	C- or G- coord	170648889	170651025	L1PA8	170658797	170663730	L1PA11	7772	d	79.976	814	1.3e-170
6c8e9197-fd16-4fed-bfda-e349cab26314	Breast-AdenoCA	33	chr7	84315056	84329752	C- or G- coord	84323135	84323730	L1MA8	84323735	84323996	L1MA8	5	d	94.34	158	3.15e-68
6c8e9197-fd16-4fed-bfda-e349cab26314	Breast-AdenoCA	34	chr7	84343643	84365544	C- or G- coord	84355209	84358368	L1PA7	84359690	84360358	L1PA5	1322	c	86.161	661	0
6c8e9197-fd16-4fed-bfda-e349cab26314	Breast-AdenoCA	34	chr7	84343643	84365544	C- or G- coord	84359690	84360358	L1PA5	84363145	84364089	L1PA8A	2787	d	82.234	531	7.66e-129
74b57d2c-a83f-4798-b86b-a533975e4cc0	Breast-AdenoCA	50	chr10	86614730	86635232	coord with terminal CG	86617941	86619315	L1PA3	86629999	86632397	L1PA17	10684	d	75.612	1124	1.57e-155
8691c87f-2468-44bb-a670-3dccd6da33c6	Breast-AdenoCA	43	chr7	149351711	149357174	C- or G- coord	149349921	149352364	L1MA3	149354917	149355343	L1PBa	2553	c	77.309	368	9.03e-58
ddc7377d-82c3-480a-be3c-3d1da52c77d4	Breast-AdenoCA	169	chr12	62185011	62210225	CG multiple-switch	62188470	62189518	L1PA5	62209803	62210437	L1PA14	20285	c	80.043	455	1.12e-94
ddc7377d-82c3-480a-be3c-3d1da52c77d4	Breast-AdenoCA	285	chr20	56338556	56349628	coord with terminal CG	56341450	56341563	L1MEf	56342229	56343629	L1M4a1	666	c	90.654	105	1.1e-37
f393bb0a-df7d-645c-e040-11ac0d484550	Breast-AdenoCA	27	chr2	145021422	145070452	C- or G- coord	145027744	145028402	L1PA8	145038478	145038703	L1PA4	10076	c	78.601	220	1.61e-35
f7c7373c-1972-4968-e040-11ac0d486e80	Breast-AdenoCA	57	chr3	153045053	153067615	CG single-switch	153063659	153063986	L1PA3	153064313	153065734	L1PA6	327	c	92	324	2.14e-132
f7c7373c-1972-4968-e040-11ac0d486e80	Breast-AdenoCA	57	chr3	153045053	153067615	CG single-switch	153064313	153065734	L1PA6	153065866	153066011	L1PA7	132	d	86.713	141	1.09e-41
f7c7373c-1972-4968-e040-11ac0d486e80	Breast-AdenoCA	245	chr22	31232928	31240732	C- or G- coord	31234823	31236042	L1PA3	31236070	31236208	L1PA2	28	d	88.235	134	4.9e-43
fc8130df-8ec8-5b1e-e040-11ac0d485e06	Breast-AdenoCA	5	chr1	153387235	153425601	C- or G- coord	153396232	153396444	L1MEg	153423778	153423991	L1MEg	27334	c	88.571	207	4.88e-71
fc8130df-8ec8-5b1e-e040-11ac0d485e06	Breast-AdenoCA	5	chr1	153387235	153425601	C- or G- coord	153396561	153397095	L1MEg	153423148	153423660	L1MEg	26053	c	91.585	509	0
fc8130df-8ec8-5b1e-e040-11ac0d485e06	Breast-AdenoCA	5	chr1	153387235	153425601	C- or G- coord	153397118	153397534	L1MA4A	153422188	153422408	L1MA4A	24654	c	90.625	159	1.67e-58
fc8130df-8ec8-5b1e-e040-11ac0d485e06	Breast-AdenoCA	5	chr1	153387235	153425601	C- or G- coord	153397118	153397534	L1MA4A	153422667	153422801	L1MA4A	25133	c	86.525	132	6.17e-38
fc8130df-8ec8-5b1e-e040-11ac0d485e06	Breast-AdenoCA	5	chr1	153387235	153425601	C- or G- coord	153398000	153398311	L1MC5	153421403	153421719	L1MC5	23092	c	96.463	310	3.01e-149
fc8130df-8ec8-5b1e-e040-11ac0d485e06	Breast-AdenoCA	5	chr1	153387235	153425601	C- or G- coord	153398000	153398311	L1MC5	153419861	153420056	L1MC5	21550	c	95.337	192	5.49e-87
fc8130df-8ec8-5b1e-e040-11ac0d485e06	Breast-AdenoCA	5	chr1	153387235	153425601	C- or G- coord	153398715	153398913	L1MEg	153419692	153419856	L1MEg	20779	c	88.554	160	2.79e-53
fc9f6cb0-ceb9-790d-e040-11ac0c480ad1	Breast-AdenoCA	19	chr7	132356539	132381818	coord with terminal CG	132358155	132361729	L1PA4	132380118	132380795	L1PA5	18389	d	94.83	675	0
047f9e4d-86b5-4943-aef5-68199bf29e8c	Cervix-SCC	130	chrX	72699026	72709719	coord with terminal CG	72696028	72702473	L1PA7	72705562	72707367	L1PA8A	3089	d	85.854	606	0
047f9e4d-86b5-4943-aef5-68199bf29e8c	Cervix-SCC	130	chrX	72699026	72709719	coord with terminal CG	72702473	72705224	L1PA8A	72708356	72710807	L1PA11	3132	c	80.81	553	6.98e-122
047f9e4d-86b5-4943-aef5-68199bf29e8c	Cervix-SCC	130	chrX	72699026	72709719	coord with terminal CG	72705562	72707367	L1PA8A	72708356	72710807	L1PA11	989	c	80.566	1030	0
5193a482-6ed9-4504-bd7c-c8b9e4103577	Head-SCC	214	chr8	41821517	41863839	CG single-switch	41824825	41825287	L1PA3	41828123	41828757	L1PA5	2836	d	90.733	460	7.8e-180
5193a482-6ed9-4504-bd7c-c8b9e4103577	Head-SCC	221	chr8	96985684	96997253	C- or G- coord	96985443	96986425	L1PREC2	96992358	96993136	L1PA15	5933	c	86.753	382	1.08e-122
5193a482-6ed9-4504-bd7c-c8b9e4103577	Head-SCC	228	chr8	136105560	136113717	C- or G- coord	136111478	136112554	L1MA8	136113434	136114293	L1MA7	880	c	76.018	428	1.19e-57
9988eb07-01f6-4f83-8699-bb63e0525f08	Head-SCC	87	chr3	1097873	1123914	CG multiple-switch	1099572	1105329	L1PA7	1107870	1109499	L1PA13	2541	d	81.757	437	1.97e-103
9988eb07-01f6-4f83-8699-bb63e0525f08	Head-SCC	257	chr7	62688935	62711442	CG multiple-switch	62698415	62698667	L1PA4	62702334	62703400	L1PA6	3667	d	87.55	247	1.31e-81
9988eb07-01f6-4f83-8699-bb63e0525f08	Head-SCC	285	chr7	125911762	125939829	CG multiple-switch	125918070	125919657	L1P2	125932126	125938443	L1PA8A	12469	d	85.941	437	6.79e-134
9988eb07-01f6-4f83-8699-bb63e0525f08	Head-SCC	285	chr7	125911762	125939829	CG multiple-switch	125919656	125921712	L1P1	125932126	125938443	L1PA8A	10414	d	84.701	2024	0
9988eb07-01f6-4f83-8699-bb63e0525f08	Head-SCC	470	chr15	37796257	37815295	CG multiple-switch	37795978	37797701	L1P3	37799232	37800646	L1PA8	1531	c	96.429	111	1.88e-49
e2b5c926-491d-430d-8d9c-5c73d7752d1b	Head-SCC	580	chr13	70413204	70443837	CG multiple-switch	70417944	70418055	L1PA5	70441924	70442147	L1PA4	23869	d	90.265	110	1.35e-39
e52ffa79-557a-4024-81f3-f3826c227ec5	Head-SCC	11	chr2	59626339	59643239	CG multiple-switch	59630176	59634530	L1PB1	59635830	59640057	L1PB1	1300	c	87.339	3124	0
e52ffa79-557a-4024-81f3-f3826c227ec5	Head-SCC	11	chr2	59626339	59643239	CG multiple-switch	59634596	59634959	L1PB1	59635830	59640057	L1PB1	871	c	83.978	172	2.21e-44
0176cf1d-0760-4769-a493-277f4bb7585e	Lung-AdenoCA	3	chr1	105704311	105732283	CG multiple-switch	105710222	105711157	L1PA7	105732132	105734218	L1PA4	20975	c	88.671	855	0
0176cf1d-0760-4769-a493-277f4bb7585e	Lung-AdenoCA	140	chr12	61150376	61168576	CG single-switch	61155254	61160676	L1PA3	61165533	61166021	L1PA7	4857	d	83.051	461	6.76e-119
0176cf1d-0760-4769-a493-277f4bb7585e	Lung-AdenoCA	140	chr12	61150376	61168576	CG single-switch	61165533	61166021	L1PA7	61167353	61168395	L1PA10	1332	c	84.987	365	4.68e-106
0176cf1d-0760-4769-a493-277f4bb7585e	Lung-AdenoCA	140	chr12	61150376	61168576	CG single-switch	61166022	61166857	L1PA8	61167353	61168395	L1PA10	496	c	83.84	791	0
0b19bee7-5281-4915-9d98-c20eb3e84ecf	Lung-AdenoCA	470	chr8	36087255	36140557	CG multiple-switch	36083287	36087421	L1PA8	36116584	36117213	L1PA7	29163	c	87.261	618	0
0b19bee7-5281-4915-9d98-c20eb3e84ecf	Lung-AdenoCA	511	chr8	138072067	138138522	CG multiple-switch	138075908	138076332	L1PA7	138083098	138084079	L1PA4	6766	d	84.235	422	1.32e-117
0b19bee7-5281-4915-9d98-c20eb3e84ecf	Lung-AdenoCA	511	chr8	138072067	138138522	CG multiple-switch	138083098	138084079	L1PA4	138086635	138088200	L1PA6	2556	c	86.182	945	0
0b19bee7-5281-4915-9d98-c20eb3e84ecf	Lung-AdenoCA	511	chr8	138072067	138138522	CG multiple-switch	138086635	138088200	L1PA6	138108601	138110302	L1PA13	20401	d	77.617	1411	0
0b19bee7-5281-4915-9d98-c20eb3e84ecf	Lung-AdenoCA	634	chr12	129706271	129741404	CG multiple-switch	129712153	129712514	L1PA5	129737060	129737749	L1PA4	24546	d	91.46	359	1.19e-143
199bbb0f-996c-40c1-b06d-2066f04be778	Lung-AdenoCA	21	chr2	81567822	81588114	CG multiple-switch	81574792	81578222	L1PA12	81584090	81590224	L1PA6	5868	c	79.989	3428	0
199bbb0f-996c-40c1-b06d-2066f04be778	Lung-AdenoCA	131	chr18	69603183	69630114	CG multiple-switch	69601970	69603349	L1PA4	69623162	69624108	L1PA7	19813	d	84.244	921	0
23d77176-dfed-4bee-ac96-9934377d8d81	Lung-AdenoCA	180	chr3	115457800	115498915	CG multiple-switch	115457481	115461628	L1PA10	115470288	115472608	L1PA7	8660	d	81.102	1029	0
23d77176-dfed-4bee-ac96-9934377d8d81	Lung-AdenoCA	180	chr3	115457800	115498915	CG multiple-switch	115457481	115461628	L1PA10	115466510	115469375	L1PA4	4882	d	85.072	612	1.25e-180
23d77176-dfed-4bee-ac96-9934377d8d81	Lung-AdenoCA	351	chr6	84328603	84355441	CG multiple-switch	84343629	84343830	L1PA4	84351920	84353306	L1PA5	8090	c	91.146	190	2.02e-72
23d77176-dfed-4bee-ac96-9934377d8d81	Lung-AdenoCA	536	chr7	103714871	103749259	CG multiple-switch	103715939	103717554	L1M4	103726492	103727084	L1MB7	8938	c	77.603	309	5.89e-49
2bde43e2-fd4e-413e-adc7-c50bca75d358	Lung-AdenoCA	15	chr2	4331860	4358939	CG multiple-switch	4337362	4337992	L1PA8	4356083	4356852	L1PA7	18091	c	83.333	596	2.86e-158
2bde43e2-fd4e-413e-adc7-c50bca75d358	Lung-AdenoCA	167	chr7	62173374	62196652	CG multiple-switch	62181401	62182372	L1PA3	62188978	62189619	L1PA2	6606	c	94.237	640	0
3b20d548-2a7d-4031-85a1-425ca7201d7a	Lung-AdenoCA	840	chr12	128295247	128318251	CG multiple-switch	128306588	128306751	L1M2	128309732	128309894	L1M2	2981	d	88.272	159	2.35e-52
3b20d548-2a7d-4031-85a1-425ca7201d7a	Lung-AdenoCA	840	chr12	128295247	128318251	CG multiple-switch	128306737	128307068	L1MA9	128309397	128309730	L1MA9	2329	c	82.569	316	1.03e-78
3b20d548-2a7d-4031-85a1-425ca7201d7a	Lung-AdenoCA	1007	chr14	26250486	26291845	CG multiple-switch	26248070	26254078	L1PA2	26276562	26277146	L1PA5	22484	d	88.605	582	0
53bb7112-3e38-45fe-a9c4-1b0871babf4a	Lung-AdenoCA	105	chr5	46098061	46156814	CG multiple-switch	46106377	46112460	L1PA4	46131003	46137099	L1PA4	18543	d	86.753	4606	0
53bb7112-3e38-45fe-a9c4-1b0871babf4a	Lung-AdenoCA	105	chr5	46098061	46156814	CG multiple-switch	46106377	46112460	L1PA4	46129553	46131007	L1P1	17093	d	88.172	731	0
53bb7112-3e38-45fe-a9c4-1b0871babf4a	Lung-AdenoCA	105	chr5	46098061	46156814	CG multiple-switch	46129553	46131007	L1P1	46156404	46160599	L1PA5	25397	c	89.706	1077	0
53bb7112-3e38-45fe-a9c4-1b0871babf4a	Lung-AdenoCA	105	chr5	46098061	46156814	CG multiple-switch	46131003	46137099	L1PA4	46156404	46160599	L1PA5	19305	c	87.945	3208	0
53bb7112-3e38-45fe-a9c4-1b0871babf4a	Lung-AdenoCA	105	chr5	46098061	46156814	CG multiple-switch	46151960	46152511	L1PA4	46156404	46160599	L1PA5	3893	c	84.42	545	3.11e-155
9ffcb7fa-424c-4f93-87a7-ce5e9053c613	Lung-AdenoCA	28	chr2	118477191	118513802	CG multiple-switch	118501568	118502423	L1PA5	118507236	118509703	L1PA2	4813	d	91.345	850	0
9ffcb7fa-424c-4f93-87a7-ce5e9053c613	Lung-AdenoCA	225	chrX	63616375	63631079	CG multiple-switch	63628313	63630164	L1PA6	63630792	63633956	L1PA14	628	c	76.344	1092	2.15e-163
bce88385-4a1b-4a8c-920c-060f6a2675d4	Lung-AdenoCA	12	chr2	2983999	2998416	CG single-switch	2985710	2985973	L1PB4	2991898	2993298	L1PA12	5925	c	83.408	220	8.65e-56
bce88385-4a1b-4a8c-920c-060f6a2675d4	Lung-AdenoCA	12	chr2	2983999	2998416	CG single-switch	2985826	2986303	L1P2	2991898	2993298	L1PA12	5595	c	78.667	443	1.2e-81
bce88385-4a1b-4a8c-920c-060f6a2675d4	Lung-AdenoCA	12	chr2	2983999	2998416	CG single-switch	2989714	2990734	L1MB7	2991536	2991897	L1M4	802	d	88.889	348	5.27e-123
bce88385-4a1b-4a8c-920c-060f6a2675d4	Lung-AdenoCA	53	chr5	26525303	26533079	CG multiple-switch	26524519	26526219	L1PA3	26532656	26532840	L1PA5	6437	c	90.173	171	1.1e-61
bce88385-4a1b-4a8c-920c-060f6a2675d4	Lung-AdenoCA	132	chr12	126558530	126584945	CG multiple-switch	126559723	126560018	L1PA7	126565907	126568139	L1PA7	5889	d	88.514	293	1.33e-101
bd3e88b3-b37c-4641-85fa-d8125ba324ca	Lung-AdenoCA	311	chr5	24730059	24787060	CG multiple-switch	24754727	24756240	L1PA7	24779915	24780316	L1PA4	23675	c	82.793	391	4.7e-97
bd3e88b3-b37c-4641-85fa-d8125ba324ca	Lung-AdenoCA	384	chr5	161885602	161913206	CG multiple-switch	161888910	161892670	L1PA4	161905000	161906634	L1P1	12330	d	95.067	1633	0
bd3e88b3-b37c-4641-85fa-d8125ba324ca	Lung-AdenoCA	711	chr10	83933858	83952315	CG multiple-switch	83937532	83937639	L1M3	83937974	83943277	L1MB1	335	c	91.743	106	2.75e-40
bd3e88b3-b37c-4641-85fa-d8125ba324ca	Lung-AdenoCA	970	chr14	26408843	26448352	CG multiple-switch	26416782	26418128	L1PA3	26429477	26433054	L1PA3	11349	c	96.952	1339	0
bd3e88b3-b37c-4641-85fa-d8125ba324ca	Lung-AdenoCA	970	chr14	26408843	26448352	CG multiple-switch	26429477	26433054	L1PA3	26448063	26454538	L1PA7	15009	d	86.817	3569	0
d5443922-fea5-4ff0-bd6e-8ce04e1951d8	Lung-AdenoCA	16	chr1	238957080	238982499	CG multiple-switch	238956817	238957345	L1MA4A	238960868	238961563	L1PA7	3523	c	78.107	167	4.08e-26
d5443922-fea5-4ff0-bd6e-8ce04e1951d8	Lung-AdenoCA	165	chr11	29061113	29078759	CG multiple-switch	29067306	29072287	L1PA5	29076319	29076824	L1PA7	4032	d	83.096	488	2.21e-127
d5443922-fea5-4ff0-bd6e-8ce04e1951d8	Lung-AdenoCA	217	chr14	20257397	20287732	CG multiple-switch	20271287	20271660	L1M4a2	20277700	20278827	L1PA15	6040	d	79.891	348	1.04e-68
d5443922-fea5-4ff0-bd6e-8ce04e1951d8	Lung-AdenoCA	225	chr16	26071346	26095946	CG multiple-switch	26076387	26076964	L1PA13	26080882	26081704	L1PA5	3918	c	79.869	452	1.5e-93
de614a3e-1c0d-49c7-a2f1-28bc58e6e5c7	Lung-AdenoCA	61	chr12	129738222	129755773	coord with terminal CG	129745064	129745690	L1PB2	129748956	129749616	L1PB1	3266	d	78.105	601	6.29e-106
de614a3e-1c0d-49c7-a2f1-28bc58e6e5c7	Lung-AdenoCA	71	chr16	31822284	31844717	CG multiple-switch	31824127	31824894	L1P1	31837581	31841915	L1PA3	12687	d	97.523	764	0
0bbc7ede-5022-4084-925c-d65baaf7abc2	Lung-SCC	79	chr3	117890783	117916958	CG multiple-switch	117908460	117909051	L1PA5	117910536	117910941	L1PA4	1485	c	89.313	390	1.76e-141
0bbc7ede-5022-4084-925c-d65baaf7abc2	Lung-SCC	79	chr3	117890783	117916958	CG multiple-switch	117908460	117909051	L1PA5	117910942	117914054	L1M4	1891	c	91.729	131	3.35e-49
0e6654c9-cd5e-4f94-a6d4-54f2bb16de1f	Lung-SCC	17	chr2	79913891	79923734	CG single-switch	79917557	79917750	L1PA8	79918639	79920159	L1PA7	889	d	89.637	190	4.82e-68
2045c788-9ea8-4ea5-a5e3-65fc16a62adb	Lung-SCC	548	chr10	9111310	9120905	CG multiple-switch	9112045	9113047	L1PA8	9119162	9120063	L1PA7	6115	d	85.732	790	0
25224aa0-cfdd-48ec-92e5-8f3992a3e574	Lung-SCC	155	chr5	46373499	46395801	CG multiple-switch	46371475	46377492	L1PA3	46385347	46389333	L1PA2	7855	c	92.993	3983	0
25224aa0-cfdd-48ec-92e5-8f3992a3e574	Lung-SCC	328	chr8	90449158	90465071	coord with terminal CG	90450967	90453013	L1PA16	90456011	90457472	L1PA3	2998	c	93.452	335	4.05e-144
25224aa0-cfdd-48ec-92e5-8f3992a3e574	Lung-SCC	474	chr21	32288047	32309528	CG multiple-switch	32300271	32301236	L1PA11	32302668	32302897	L1PA3	1432	c	86.058	202	7.45e-60
2fe2433b-9a55-431f-a869-2b5a63e8e8fc	Lung-SCC	9	chr1	190766553	190783286	CG multiple-switch	190772775	190773162	L1PA2	190783220	190783886	L1PA3	10058	d	92.328	366	5.61e-153
2fe2433b-9a55-431f-a869-2b5a63e8e8fc	Lung-SCC	91	chr5	24686843	24696940	CG multiple-switch	24688627	24690366	L1MA2	24692084	24692263	L1M1	1718	c	92.614	174	4.19e-70
2fe2433b-9a55-431f-a869-2b5a63e8e8fc	Lung-SCC	245	chr19	29227728	29248111	CG multiple-switch	29229409	29229777	L1MD2	29231292	29231469	L1MD	1515	c	84.146	162	1.14e-41
45e16b70-c3ec-493e-86d1-505ffdf5056c	Lung-SCC	27	chr2	91773194	91793186	CG multiple-switch	91788907	91789789	L1MB3	91790082	91790358	L1MB3	293	d	94.737	246	3.63e-110
45e16b70-c3ec-493e-86d1-505ffdf5056c	Lung-SCC	133	chr5	45343567	45381878	CG multiple-switch	45346484	45352636	L1PA3	45378738	45379418	L1PA5	26102	c	91.642	667	0
45e16b70-c3ec-493e-86d1-505ffdf5056c	Lung-SCC	167	chr7	57985704	58017595	CG multiple-switch	57986355	57986587	L1PA3	58004765	58006110	L1PA2	18178	d	90.991	219	1.42e-84
45e16b70-c3ec-493e-86d1-505ffdf5056c	Lung-SCC	174	chr7	91116782	91128826	CG multiple-switch	91118912	91119272	L1P1	91126443	91129275	L1PA7	7171	c	89.751	358	1.87e-132
45e16b70-c3ec-493e-86d1-505ffdf5056c	Lung-SCC	259	chr19	22155510	22173228	CG multiple-switch	22160086	22164877	L1PA7	22171889	22174108	L1PA3	7012	c	87.831	554	0
45e16b70-c3ec-493e-86d1-505ffdf5056c	Lung-SCC	259	chr19	22155510	22173228	CG multiple-switch	22165185	22166810	L1PA7	22171889	22174108	L1PA3	5079	c	85.378	1543	0
45e16b70-c3ec-493e-86d1-505ffdf5056c	Lung-SCC	264	chr19	27905737	27945974	CG multiple-switch	27908756	27910296	L1PA3	27916930	27918255	L1PA3	6634	c	94.453	1312	0
45e16b70-c3ec-493e-86d1-505ffdf5056c	Lung-SCC	280	chrX	9222224	9229697	C- or G- coord	9222000	9224048	L1MC4a	9227424	9227622	L1MC4a	3376	c	89.286	195	3.1e-68
4c2ad4a0-5d57-4e27-9f35-058b2f205f50	Lung-SCC	171	chr12	38418883	38457480	CG multiple-switch	38425236	38431370	L1PA4	38454169	38455240	L1PA3	22799	c	93.645	1067	0
4c2ad4a0-5d57-4e27-9f35-058b2f205f50	Lung-SCC	303	chrX	150422782	150458135	CG multiple-switch	150444473	150446492	L1PA4	150455728	150456064	L1PA4	9236	c	94.627	333	2.43e-149
504d4cb0-d2dd-420d-82e6-9ec14434a0fc	Lung-SCC	66	chr3	165144874	165158209	CG multiple-switch	165147674	165147863	L1PB1	165147901	165148217	L1PB1	38	c	93.989	180	7.62e-78
504d4cb0-d2dd-420d-82e6-9ec14434a0fc	Lung-SCC	80	chr4	179622500	179636093	CG single-switch	179623037	179623519	L1PA3	179629435	179631369	L1PA3	5916	d	94.835	481	0
649f2c20-5b50-40a8-a6fd-9a51f3d5b9df	Lung-SCC	100	chr5	24677239	24698573	CG single-switch	24688627	24690366	L1MA2	24697345	24699708	L1MA2	6979	c	78.263	1738	0
649f2c20-5b50-40a8-a6fd-9a51f3d5b9df	Lung-SCC	100	chr5	24677239	24698573	CG single-switch	24688627	24690366	L1MA2	24692084	24692263	L1M1	1718	c	92.614	174	1.28e-69
706868b5-4920-433a-bea3-92e9bf83059b	Lung-SCC	42	chr3	162684819	162705696	CG multiple-switch	162684103	162687813	L1PA7	162699385	162700806	L1PA7	11572	c	87.421	1402	0
7731ef7f-25bd-42f5-9a20-be249306a711	Lung-SCC	37	chr3	103643616	103653145	coord with terminal CG	103649047	103650484	L1PA7	103651030	103653471	L1PA5	546	d	86.785	782	0
7ac0b303-d685-4fa5-bfec-34d2ba1dbc8e	Lung-SCC	580	chrX	39209864	39212101	C- or G- coord	39203470	39210055	L1PB1	39210252	39214171	L1PB1	197	c	83.022	2654	0
84e601b7-dfa5-4cd5-9fef-07f03967a0d4	Lung-SCC	286	chr15	20522076	20529202	CG multiple-switch	20516284	20522304	L1PA2	20529123	20529861	L1PA5	6819	c	90.775	737	0
84e601b7-dfa5-4cd5-9fef-07f03967a0d4	Lung-SCC	333	chrX	26437298	26456400	CG single-switch	26438344	26439472	L1PA7	26440363	26441804	L1PA4	891	c	90.071	1123	0
935b113e-f5ed-4a07-8e1d-1603daba7f40	Lung-SCC	16	chr1	158270075	158302913	CG multiple-switch	158268242	158270550	L1P2	158273745	158279784	L1PA4	3195	d	88.647	1272	0
935b113e-f5ed-4a07-8e1d-1603daba7f40	Lung-SCC	16	chr1	158270075	158302913	CG multiple-switch	158270843	158271752	L1P2	158273745	158279784	L1PA4	1993	d	89.542	908	0
935b113e-f5ed-4a07-8e1d-1603daba7f40	Lung-SCC	16	chr1	158270075	158302913	CG multiple-switch	158273745	158279784	L1PA4	158284450	158290475	L1PA3	4666	c	90.894	2905	0
935b113e-f5ed-4a07-8e1d-1603daba7f40	Lung-SCC	16	chr1	158270075	158302913	CG multiple-switch	158279779	158280723	L1PA13	158284450	158290475	L1PA3	3727	c	78.61	904	1.86e-170
935b113e-f5ed-4a07-8e1d-1603daba7f40	Lung-SCC	16	chr1	158270075	158302913	CG multiple-switch	158279779	158280723	L1PA13	158281007	158281926	L1M1	284	c	79.832	117	2.98e-19
935b113e-f5ed-4a07-8e1d-1603daba7f40	Lung-SCC	44	chr2	52974350	52998215	CG multiple-switch	52978841	52979360	L1PA13	52986881	52987966	L1PA4	7521	d	78.53	506	8.41e-92
935b113e-f5ed-4a07-8e1d-1603daba7f40	Lung-SCC	82	chr3	166061845	166084841	CG multiple-switch	166075947	166076135	L1PA4	166081377	166082592	L1PA3	5242	d	92.553	185	1.99e-75
935b113e-f5ed-4a07-8e1d-1603daba7f40	Lung-SCC	211	chr16	62330926	62368065	CG multiple-switch	62348528	62348911	L1PA13	62354385	62355058	L1PA4	5474	c	78.894	196	3.17e-34
935b113e-f5ed-4a07-8e1d-1603daba7f40	Lung-SCC	211	chr16	62330926	62368065	CG multiple-switch	62354385	62355058	L1PA4	62367219	62367650	L1PA5	12161	d	92.925	422	1.28e-179
9623d295-c23d-4f2f-827c-69f767a26f1f	Lung-SCC	45	chr3	98391743	98402390	C- or G- coord	98393422	98394709	L1PA12	98400832	98406855	L1PA7	6123	d	80.753	1159	0
9623d295-c23d-4f2f-827c-69f767a26f1f	Lung-SCC	82	chr4	64062608	64109816	CG multiple-switch	64069705	64070503	L1PA4	64076595	64077129	L1PREC2	6092	d	78.457	307	1.97e-53
9623d295-c23d-4f2f-827c-69f767a26f1f	Lung-SCC	82	chr4	64062608	64109816	CG multiple-switch	64070496	64072244	L1PA4	64079208	64083005	L1PA11	6964	c	79.703	1651	0
9623d295-c23d-4f2f-827c-69f767a26f1f	Lung-SCC	82	chr4	64062608	64109816	CG multiple-switch	64076595	64077129	L1PREC2	64079208	64083005	L1PA11	2079	c	80.268	294	1e-59
9623d295-c23d-4f2f-827c-69f767a26f1f	Lung-SCC	90	chr4	136006447	136035143	CG multiple-switch	136005002	136006533	L1HS	136029814	136032060	L1PA8	23281	c	92.138	804	0
9623d295-c23d-4f2f-827c-69f767a26f1f	Lung-SCC	150	chr5	45945905	45975077	CG multiple-switch	45962199	45962357	L1PA3	45970685	45971264	L1PA3	8328	d	90.972	141	1.99e-53
9623d295-c23d-4f2f-827c-69f767a26f1f	Lung-SCC	150	chr5	45945905	45975077	CG multiple-switch	45962358	45962574	L1PA3	45973028	45974030	L1PA3	10454	c	94.03	199	1.22e-86
9623d295-c23d-4f2f-827c-69f767a26f1f	Lung-SCC	150	chr5	45945905	45975077	CG multiple-switch	45970685	45971264	L1PA3	45973028	45974030	L1PA3	1764	c	91.146	568	0
9623d295-c23d-4f2f-827c-69f767a26f1f	Lung-SCC	201	chr8	84350615	84367164	CG multiple-switch	84351483	84353596	L1PA2	84359378	84365404	L1PA2	5782	d	98.486	2111	0
96dc785c-8417-4813-8d15-c32b22d78b74	Lung-SCC	312	chr10	107559229	107571482	CG multiple-switch	107559699	107560072	L1PA5	107570501	107571553	L1PA5	10429	c	93.85	370	2.49e-163
a762dd44-a8ac-4269-8163-bbf6d0f8d4b3	Lung-SCC	32	chr2	56056837	56060822	C- or G- coord	56055195	56058664	L1PA15	56058679	56064818	L1PA6	15	c	78.627	1254	0
a96eddfc-3afb-4bf8-a440-c91778113fbd	Lung-SCC	104	chr2	126897929	126933296	CG multiple-switch	126910151	126911980	L1PREC2	126924848	126926321	L1PA3	12868	d	77.557	1328	0
a96eddfc-3afb-4bf8-a440-c91778113fbd	Lung-SCC	104	chr2	126897929	126933296	CG multiple-switch	126918064	126923352	L1PA7	126924030	126924848	L1PA3	678	c	88.272	805	0
ad41f1f3-e38e-4418-9c16-52bca5719f39	Lung-SCC	7	chr1	241046193	241061373	CG multiple-switch	241046474	241046641	L1PA4	241058603	241064698	L1PA5	11962	c	90.604	146	7.19e-54
b7a7d93b-38a7-4fc3-a433-3bb0a8cb7c42	Lung-SCC	20	chr2	78625345	78653437	CG multiple-switch	78649778	78650415	L1PA3	78652861	78653208	L1PA4	2446	c	92.262	334	4.37e-137
b88f014e-bc0f-4775-8228-39e0b471c3b0	Lung-SCC	391	chr6	69505242	69532562	CG multiple-switch	69508346	69508584	L1PA7	69522567	69522860	L1PA7	13983	c	91.071	223	1.84e-86
b88f014e-bc0f-4775-8228-39e0b471c3b0	Lung-SCC	556	chr11	50156936	50189128	CG multiple-switch	50152914	50159075	L1PA4	50176271	50176761	L1PA4	17196	d	92.261	483	0
e7ebc6fb-0926-4c8a-a67b-0c6b9c1ffaba	Lung-SCC	78	chr12	83953549	83971020	CG multiple-switch	83956968	83958333	L1PA7	83964254	83965759	L1PA3	5921	d	86.455	1363	0
e7ebc6fb-0926-4c8a-a67b-0c6b9c1ffaba	Lung-SCC	78	chr12	83953549	83971020	CG multiple-switch	83964254	83965759	L1PA3	83970196	83971209	L1PA8A	4437	c	83.379	724	0
e9cb8877-8e83-46c0-93f0-ea20530c9400	Lung-SCC	351	chrX	30482539	30503362	CG multiple-switch	30490695	30490824	L1MA3	30491260	30491796	L1MA3	436	d	92.727	108	1.34e-42
ee6cc68e-8d2a-41ee-82c6-0fecdf7e6259	Lung-SCC	67	chrX	63084427	63097221	coord with terminal CG	63080264	63086343	L1PA4	63095145	63095617	L1P1	8802	d	94.043	469	0
ee6cc68e-8d2a-41ee-82c6-0fecdf7e6259	Lung-SCC	71	chrX	88026974	88057824	CG multiple-switch	88030176	88032077	L1PA12	88055401	88060818	L1PA7	23324	d	79.012	1773	0
ee6cc68e-8d2a-41ee-82c6-0fecdf7e6259	Lung-SCC	71	chrX	88026974	88057824	CG multiple-switch	88036411	88042563	L1PA3	88055401	88060818	L1PA7	12838	d	85.364	5317	0
ee6cc68e-8d2a-41ee-82c6-0fecdf7e6259	Lung-SCC	71	chrX	88026974	88057824	CG multiple-switch	88050361	88051730	L1PA6	88055401	88060818	L1PA7	3671	d	87.263	1364	0
fb0c6353-a90c-45e2-9355-7cd16cf756ff	Lung-SCC	18	chr1	75368704	75410320	CG multiple-switch	75380938	75381372	L1PREC2	75389235	75395787	L1PA11	7863	d	85.68	405	1.75e-122
fb0c6353-a90c-45e2-9355-7cd16cf756ff	Lung-SCC	18	chr1	75368704	75410320	CG multiple-switch	75381376	75386708	L1PA6	75389235	75395787	L1PA11	2527	d	79.043	4969	0
fb0c6353-a90c-45e2-9355-7cd16cf756ff	Lung-SCC	18	chr1	75368704	75410320	CG multiple-switch	75381376	75386708	L1PA6	75387331	75388690	L1PA6	623	d	93.759	1358	0
fb0c6353-a90c-45e2-9355-7cd16cf756ff	Lung-SCC	18	chr1	75368704	75410320	CG multiple-switch	75386950	75387249	L1PREC2	75389235	75395787	L1PA11	1986	d	82.508	296	4.58e-72
fb0c6353-a90c-45e2-9355-7cd16cf756ff	Lung-SCC	178	chr2	117626899	117644470	CG multiple-switch	117624934	117629176	L1PA8A	117643008	117643627	L1PA8	13832	d	81.683	587	7.06e-137
fb0c6353-a90c-45e2-9355-7cd16cf756ff	Lung-SCC	178	chr2	117626899	117644470	CG multiple-switch	117624934	117629176	L1PA8A	117644011	117644577	L1PA8	14835	d	85.399	352	1.6e-103
fb0c6353-a90c-45e2-9355-7cd16cf756ff	Lung-SCC	178	chr2	117626899	117644470	CG multiple-switch	117624934	117629176	L1PA8A	117643477	117643965	L1P3	14301	d	79.918	460	2.09e-92
fb0c6353-a90c-45e2-9355-7cd16cf756ff	Lung-SCC	178	chr2	117626899	117644470	CG multiple-switch	117624934	117629176	L1PA8A	117642839	117642982	L1PA8	13663	d	77.778	134	2.33e-17
fb0c6353-a90c-45e2-9355-7cd16cf756ff	Lung-SCC	178	chr2	117626899	117644470	CG multiple-switch	117629195	117632276	L1PA3	117643477	117643965	L1P3	11201	d	84.091	467	1.12e-128
fb0c6353-a90c-45e2-9355-7cd16cf756ff	Lung-SCC	438	chr5	29269452	29302897	CG multiple-switch	29292456	29292634	L1M3	29292823	29293530	L1MB7	189	d	98.87	176	6.19e-90
fb0c6353-a90c-45e2-9355-7cd16cf756ff	Lung-SCC	918	chr11	50634963	50666108	CG multiple-switch	50653606	50659777	L1PA3	50662453	50668606	L1PA3	2676	c	91.287	6149	0
fb0c6353-a90c-45e2-9355-7cd16cf756ff	Lung-SCC	940	chr11	85057526	85089509	CG multiple-switch	85060467	85063640	L1PA6	85076539	85077129	L1PA7	12899	d	86.633	581	0
fb0c6353-a90c-45e2-9355-7cd16cf756ff	Lung-SCC	973	chr12	38447733	38475710	CG multiple-switch	38454169	38455240	L1PA3	38467119	38469425	L1PA2	11879	d	96.816	1066	0
fb0c6353-a90c-45e2-9355-7cd16cf756ff	Lung-SCC	1157	chr16	26912251	26938548	CG multiple-switch	26928960	26929531	L1PA7	26933059	26933620	L1PA11	3528	d	78.752	484	6.5e-88

## Sheet: LINE_L2
Tumor_Sample_Barcode	cancer_type	StrainCluster_ID	Chromosome	Cluster_start	Cluster_end	CG_cluster_classification>3mutations	TE_x_start	TE_x_end	TE_x	TE_y_start	TE_y_end	TE_y	distance	type	pident	length	evalue
b73523d7-f5a5-4140-8537-4df4d1ecf465	Bladder-TCC	73	chr2	108980410	108987293	CG single-switch	108985365	108985552	L2a	108986837	108986954	L2a	1285	c	94.783	114	2.8e-50
fc8130df-8ec8-5b1e-e040-11ac0d485e06	Breast-AdenoCA	5	chr1	153387235	153425601	C- or G- coord	153397544	153397869	L2	153421851	153422185	L2	23982	d	91.95	316	6.91e-130
fc8130df-8ec8-5b1e-e040-11ac0d485e06	Breast-AdenoCA	5	chr1	153387235	153425601	C- or G- coord	153397874	153397999	L2	153421720	153421846	L2	23721	d	96	123	2.17e-56
14bf9bfb-14d6-4cac-a556-828f680e8a15	Lung-AdenoCA	100	chr19	57486133	57505252	CG multiple-switch	57492187	57492295	L2a	57493083	57493191	L2a	788	d	100	106	3.27e-55
2045c788-9ea8-4ea5-a5e3-65fc16a62adb	Lung-SCC	594	chr11	69022661	69074355	CG multiple-switch	69070284	69070471	L2a	69071709	69071816	L2a	1238	d	97.17	105	3.47e-49
45e16b70-c3ec-493e-86d1-505ffdf5056c	Lung-SCC	27	chr2	91773194	91793186	CG multiple-switch	91775817	91775991	L2a	91782792	91782920	L2a	6801	c	94.531	127	3.08e-55
96dc785c-8417-4813-8d15-c32b22d78b74	Lung-SCC	165	chr5	20317076	20348217	CG multiple-switch	20327673	20327900	L2a	20335616	20335872	L2a	7716	d	90.708	224	1.81e-85
96dc785c-8417-4813-8d15-c32b22d78b74	Lung-SCC	165	chr5	20317076	20348217	CG multiple-switch	20328023	20328582	L2a	20334902	20335392	L2a	6320	d	92.872	482	0
96dc785c-8417-4813-8d15-c32b22d78b74	Lung-SCC	165	chr5	20317076	20348217	CG multiple-switch	20328023	20328582	L2a	20335262	20335471	L2b	6680	d	91.925	155	3.66e-61

## Sheet: LTRERV1
Tumor_Sample_Barcode	cancer_type	StrainCluster_ID	Chromosome	Cluster_start	Cluster_end	CG_cluster_classification>3mutations	TE_x_start	TE_x_end	TE_x	TE_y_start	TE_y_end	TE_y	distance	type	pident	length	evalue
097a7d36-905b-72be-e050-11ac0d482c9a	Breast-AdenoCA	159	chr3	175539207	175546127	CG multiple-switch	175540575	175540973	LTR7	175543033	175543465	LTR7	2060	c	91.724	140	1.9e-53
097a7d36-905b-72be-e050-11ac0d482c9a	Breast-AdenoCA	159	chr3	175539207	175546127	CG multiple-switch	175543033	175543465	LTR7	175545273	175545722	LTR7	1808	d	82.34	429	4.14e-105
dfa20d2d-1ba3-476a-b4b9-21d21470bee2	Head-SCC	331	chr6	107250983	107271865	CG multiple-switch	107253459	107254829	LTR12C	107263548	107265203	LTR12C	8719	c	86.912	856	0
dfa20d2d-1ba3-476a-b4b9-21d21470bee2	Head-SCC	668	chr16	25074358	25076359	C- or G- coord	25074860	25075020	MER90	25075197	25075765	MER90a	177	d	92.5	159	5.72e-65
199bbb0f-996c-40c1-b06d-2066f04be778	Lung-AdenoCA	42	chr5	22924255	22950395	CG single-switch	22930083	22934977	HERV9-int	22936299	22936493	HERV9-int	1322	c	100	193	2.35e-101
bce88385-4a1b-4a8c-920c-060f6a2675d4	Lung-AdenoCA	12	chr2	2983999	2998416	CG single-switch	2996814	2997415	LTR9	2998356	2998525	LTR9	941	c	96.45	165	3e-78
d5443922-fea5-4ff0-bd6e-8ce04e1951d8	Lung-AdenoCA	146	chr8	50441552	50465594	CG multiple-switch	50462119	50462574	LOR1b	50465191	50465620	LOR1b	2617	d	80.049	391	3.55e-81
2045c788-9ea8-4ea5-a5e3-65fc16a62adb	Lung-SCC	422	chr7	65692945	65702508	C- or G- coord	65700601	65701194	MER4A1	65701510	65701741	MER4A1	316	d	96.522	229	1.92e-109
84e601b7-dfa5-4cd5-9fef-07f03967a0d4	Lung-SCC	255	chr12	73206199	73241466	CG multiple-switch	73209892	73210370	LTR7	73220164	73220522	LTR7	9794	d	83.099	194	1.14e-47
84e601b7-dfa5-4cd5-9fef-07f03967a0d4	Lung-SCC	255	chr12	73206199	73241466	CG multiple-switch	73211442	73211876	LTR7	73220164	73220522	LTR7	8288	d	84.615	254	1.67e-70
84e601b7-dfa5-4cd5-9fef-07f03967a0d4	Lung-SCC	255	chr12	73206199	73241466	CG multiple-switch	73211877	73212087	HERVH-int	73219814	73220163	HERVH-int	7727	d	88.571	205	2.81e-70
84e601b7-dfa5-4cd5-9fef-07f03967a0d4	Lung-SCC	255	chr12	73206199	73241466	CG multiple-switch	73218579	73218798	HERVH-int	73219814	73220163	HERVH-int	1016	d	94.444	142	8.29e-61

## Sheet: LTR_ERVK
Tumor_Sample_Barcode	cancer_type	StrainCluster_ID	Chromosome	Cluster_start	Cluster_end	CG_cluster_classification>3mutations	TE_x_start	TE_x_end	TE_x	TE_y_start	TE_y_end	TE_y	distance	type	pident	length	evalue
4e84eed6-82a8-4e91-b0fd-61ec6ef69ce9	Breast-AdenoCA	24	chr8	146284971	146298758	C- or G- coord	146283697	146285935	HERVK13-int	146287445	146287587	HERVK13-int	1510	c	93.617	139	1.3e-56
4e84eed6-82a8-4e91-b0fd-61ec6ef69ce9	Breast-AdenoCA	24	chr8	146284971	146298758	C- or G- coord	146287228	146287413	HERVK13-int	146287593	146291185	HERVK13-int	180	d	96.216	184	4.48e-86
3b20d548-2a7d-4031-85a1-425ca7201d7a	Lung-AdenoCA	1204	chr19	53229422	53252021	CG multiple-switch	53244011	53244212	LTR5B	53245281	53245960	LTR5B	1069	c	86.473	196	4.44e-60

## Sheet: LTR_ERVL
Tumor_Sample_Barcode	cancer_type	StrainCluster_ID	Chromosome	Cluster_start	Cluster_end	CG_cluster_classification>3mutations	TE_x_start	TE_x_end	TE_x	TE_y_start	TE_y_end	TE_y	distance	type	pident	length	evalue
e2b5c926-491d-430d-8d9c-5c73d7752d1b	Head-SCC	30	chr1	105652068	105691969	CG multiple-switch	105680098	105680310	LTR18C	105681163	105681689	LTR18B	853	d	81.193	207	1.4e-45
0b19bee7-5281-4915-9d98-c20eb3e84ecf	Lung-AdenoCA	347	chr5	164575147	164606545	CG multiple-switch	164584131	164584486	LTR16A1	164586139	164586333	LTR16A1	1653	d	97.927	192	2.01e-96
0e6654c9-cd5e-4f94-a6d4-54f2bb16de1f	Lung-SCC	44	chr5	44954170	44971863	C- or G- coord	44962777	44963323	MLT2A2	44970914	44971461	MLT2A2	7591	d	85.766	544	3.43e-168
e9cb8877-8e83-46c0-93f0-ea20530c9400	Lung-SCC	13	chr1	188300748	188319906	CG single-switch	188304149	188304575	MLT2A1	188313455	188313807	MLT2A1	8880	d	82.72	348	2.1e-87
e9cb8877-8e83-46c0-93f0-ea20530c9400	Lung-SCC	13	chr1	188300748	188319906	CG single-switch	188310968	188311252	MLT2A1	188313455	188313807	MLT2A1	2203	d	81.882	282	6.6e-66

## Sheet: LTR_ERVL-MaLR
Tumor_Sample_Barcode	cancer_type	StrainCluster_ID	Chromosome	Cluster_start	Cluster_end	CG_cluster_classification>3mutations	TE_x_start	TE_x_end	TE_x	TE_y_start	TE_y_end	TE_y	distance	type	pident	length	evalue
45a7949d-e63f-4956-866c-df51257032de	Bladder-TCC	97	chr7	62980638	62988669	coord with terminal CG	62984128	62984339	MLT1D	62984587	62984711	MLT1D	248	c	94.167	119	3.92e-51
b73523d7-f5a5-4140-8537-4df4d1ecf465	Bladder-TCC	414	chr22	40535520	40545909	coord with terminal CG	40536242	40536574	MLT1J	40538544	40538670	MLT1J	1970	c	93.548	122	1.59e-50
8691c87f-2468-44bb-a670-3dccd6da33c6	Breast-AdenoCA	93	chrX	50933727	50949309	coord with terminal CG	50937805	50939369	THE1B-int	50949039	50950602	THE1B-int	9670	d	81.028	1106	0
ddc7377d-82c3-480a-be3c-3d1da52c77d4	Breast-AdenoCA	183	chr12	67740766	67746089	coord with terminal CG	67740529	67740899	MSTA	67741586	67741962	MSTA	687	c	84.333	291	2.46e-81
f393bb05-ec1c-17be-e040-11ac0d48452f	Breast-AdenoCA	26	chr4	88912564	88924250	CG single-switch	88914718	88914938	THE1C	88920399	88920758	THE1D	5461	c	89.916	117	2.7e-41
f7c7373c-1972-4968-e040-11ac0d486e80	Breast-AdenoCA	185	chr14	89393047	89396526	coord with terminal CG	89392899	89393256	THE1B	89394684	89395056	THE1B	1428	c	76.694	350	2.89e-51
21205681-a0c7-48d0-81d4-0b7ef31158cf	Head-SCC	20	chr1	238720339	238743883	CG multiple-switch	238724998	238725371	THE1C	238727593	238727931	THE1B	2222	c	75.949	149	1.44e-16
5193a482-6ed9-4504-bd7c-c8b9e4103577	Head-SCC	483	chr22	33514791	33536208	CG multiple-switch	33532173	33532532	THE1B	33534849	33535204	THE1B	2317	d	78.125	303	4.79e-50
9988eb07-01f6-4f83-8699-bb63e0525f08	Head-SCC	538	chr21	25358970	25382287	CG multiple-switch	25358959	25359444	THE1B-int	25375809	25377315	THE1B-int	16365	c	83.149	354	1.65e-91
9988eb07-01f6-4f83-8699-bb63e0525f08	Head-SCC	538	chr21	25358970	25382287	CG multiple-switch	25359505	25359780	THE1-int	25359796	25359993	THE1B-int	16	d	96.262	106	7.57e-48
0b19bee7-5281-4915-9d98-c20eb3e84ecf	Lung-AdenoCA	470	chr8	36087255	36140557	CG multiple-switch	36099136	36099511	THE1B	36120801	36121172	THE1C	21290	d	76.045	340	3.65e-44
2bde43e2-fd4e-413e-adc7-c50bca75d358	Lung-AdenoCA	15	chr2	4331860	4358939	CG multiple-switch	4336422	4336575	MSTA	4339006	4339388	MSTA	2431	d	84.173	135	6.56e-35
2bde43e2-fd4e-413e-adc7-c50bca75d358	Lung-AdenoCA	83	chr5	11299642	11328764	CG multiple-switch	11303911	11304259	THE1B	11312408	11312758	THE1A	8149	c	82.571	334	6.9e-83
2bde43e2-fd4e-413e-adc7-c50bca75d358	Lung-AdenoCA	274	chr14	41779944	41802626	CG multiple-switch	41780945	41781855	THE1A-int	41801711	41802245	THE1A-int	19856	c	83.459	511	7.53e-137
2bde43e2-fd4e-413e-adc7-c50bca75d358	Lung-AdenoCA	274	chr14	41779944	41802626	CG multiple-switch	41781861	41782215	THE1A	41801353	41801710	THE1A	19138	c	82.222	351	1.86e-84
3b20d548-2a7d-4031-85a1-425ca7201d7a	Lung-AdenoCA	1194	chr19	29590090	29642326	CG multiple-switch	29607735	29608090	THE1C	29614520	29614688	THE1B	6430	c	76.437	158	1.27e-17
9ffcb7fa-424c-4f93-87a7-ce5e9053c613	Lung-AdenoCA	49	chr4	43398765	43419456	CG multiple-switch	43407897	43409293	THE1C-int	43418762	43419889	THE1D-int	9469	c	76.786	930	5.64e-146
bd3e88b3-b37c-4641-85fa-d8125ba324ca	Lung-AdenoCA	628	chr8	105860292	105897005	CG multiple-switch	105875459	105875844	THE1D	105876858	105877231	THE1D	1014	c	81.921	340	1.95e-79
d5443922-fea5-4ff0-bd6e-8ce04e1951d8	Lung-AdenoCA	85	chr4	49562361	49575120	coord with terminal CG	49566155	49566425	THE1D-int	49570024	49571549	THE1D-int	3599	d	82.759	193	2.24e-46
d5443922-fea5-4ff0-bd6e-8ce04e1951d8	Lung-AdenoCA	99	chr4	163468451	163500511	CG multiple-switch	163476155	163476523	THE1B	163476648	163476789	THE1B	125	c	93.793	140	1.01e-59
2045c788-9ea8-4ea5-a5e3-65fc16a62adb	Lung-SCC	565	chr10	85508692	85513832	CG multiple-switch	85510544	85511116	THE1C-int	85511902	85513481	THE1D-int	786	c	85.294	503	7.21e-150
25224aa0-cfdd-48ec-92e5-8f3992a3e574	Lung-SCC	226	chr8	43350627	43385748	CG multiple-switch	43374698	43374939	THE1D-int	43378778	43379977	MSTA-int	3839	d	89.431	120	3.51e-40
b88f014e-bc0f-4775-8228-39e0b471c3b0	Lung-SCC	556	chr11	50156936	50189128	CG multiple-switch	50161719	50161843	MLT1D	50162088	50162303	MLT1D	245	c	95.161	123	1.12e-54
e9cb8877-8e83-46c0-93f0-ea20530c9400	Lung-SCC	113	chr3	163557602	163590396	CG multiple-switch	163559877	163560235	THE1D	163576579	163576902	THE1D	16344	d	75.385	304	1.72e-35
